# Supplementary material for: Supervised Learning in SNN via Reward-Modulated Spike-Timing-Dependent Plasticity for a Target Reaching Vehicle
Source: Front Neurorobot. 2019 May 3;13:18. doi: 10.3389/fnbot.2019.00018 (PMC6509616; doi:10.3389/fnbot.2019.00018)
Supplement: Supplementary file 1 [file Data_Sheet_1.ZIP]

Archive with 100 entries (90 files):
- SNN-Controller_final/
- SNN-Controller_final/READ-ME.docx
- SNN-Controller_final/PioneerTRfinal.mp4
- SNN-Controller_final/V-Rep-Scenes/
- SNN-Controller_final/V-Rep-Scenes/0004-SNNtestEnvironment.ttt
- SNN-Controller_final/V-Rep-Scenes/0002-cross.ttt
- SNN-Controller_final/V-Rep-Scenes/0005-GoalApproach.ttt
- SNN-Controller_final/__pycache__/
- SNN-Controller_final/__pycache__/RSTDP_networkGA.cpython-35.pyc
- SNN-Controller_final/__pycache__/RSTDP_networkOA.cpython-35.pyc
- SNN-Controller_final/__pycache__/error_plots.cpython-35.pyc
- SNN-Controller_final/__pycache__/parameters.cpython-35.pyc
- SNN-Controller_final/Controller/
- SNN-Controller_final/Controller/BACKUP_RSTDP_networkOA.py
- SNN-Controller_final/Controller/BACKUP_RSTDP_networkGA.py
- SNN-Controller_final/Controller/controllerSNN_final.py
- SNN-Controller_final/Controller/RSTDP_networkOA.pyc
- SNN-Controller_final/Controller/RSTDP_networkGA.pyc
- SNN-Controller_final/Controller/parameters.py
- SNN-Controller_final/Controller/RSTDP_networkGA.py
- SNN-Controller_final/Controller/RSTDP_networkOA.py
- SNN-Controller_final/Controller/parameters.pyc
- SNN-Controller_final/Controller/vrepCode.py
- SNN-Controller_final/Controller/vrepConst.pyc
- SNN-Controller_final/Controller/vrepCode.pyc
- SNN-Controller_final/Controller/vrepConst.py
- SNN-Controller_final/Controller/vrep.pyc
- SNN-Controller_final/Controller/vrep.py
- SNN-Controller_final/Controller/remoteApi.dll
- SNN-Controller_final/Training/
- SNN-Controller_final/Training/RSTDP_simulationLearningGA - Kopie.py
- SNN-Controller_final/Training/weight_syn2_continuous_goalApproaching_neu.txt
- SNN-Controller_final/Training/weight_syn1_continuous_goalApproaching_neu.txt
- SNN-Controller_final/Training/RSTDP_simulationLearningON.py
- SNN-Controller_final/Training/RSTDP_simulationLearningOA.py
- SNN-Controller_final/Training/RSTDP_simulationLearningGN.py
- SNN-Controller_final/Training/RSTDP_simulationLearningGA.py
- SNN-Controller_final/Training/accuracy_ON_shaded.txt
- SNN-Controller_final/Training/accuracy_GN_shaded.txt
- SNN-Controller_final/Training/accuracy_ON_upper.txt
- SNN-Controller_final/Training/accuracy_ON_lower.txt
- SNN-Controller_final/Training/accuracy_GN_upper.txt
- SNN-Controller_final/Training/accuracy_GN_lower.txt
- SNN-Controller_final/Training/error_plots.py
- SNN-Controller_final/Training/weight_syn3_OA_shaded.txt
- SNN-Controller_final/Training/RSTDP_networkOA.py
- SNN-Controller_final/Training/RSTDP_networkGA.py
- SNN-Controller_final/Training/parameters.py
- SNN-Controller_final/Training/weight_syn3_GA_shaded.txt
- SNN-Controller_final/Training/data_ON.txt
- SNN-Controller_final/Training/data_GN.txt
- SNN-Controller_final/Training/dataTableOA.txt
- SNN-Controller_final/Training/dataTableGA.txt
- SNN-Controller_final/Controller/__pycache__/
- SNN-Controller_final/Controller/__pycache__/RSTDP_networkOA.cpython-35.pyc
- SNN-Controller_final/Controller/__pycache__/RSTDP_networkGA.cpython-35.pyc
- SNN-Controller_final/Controller/__pycache__/parameters.cpython-35.pyc
- SNN-Controller_final/Controller/__pycache__/vrepConst.cpython-35.pyc
- SNN-Controller_final/Controller/__pycache__/vrepCode.cpython-35.pyc
- SNN-Controller_final/Controller/__pycache__/vrep.cpython-35.pyc
- SNN-Controller_final/Controller/Weights/
- SNN-Controller_final/Controller/Weights/weight_syn2_continuous_goalApproaching.txt
- SNN-Controller_final/Controller/Weights/weight_syn1_continuous_goalApproaching.txt
- SNN-Controller_final/Controller/Weights/weight_syn2_continuous_split.txt
- SNN-Controller_final/Controller/Weights/weight_syn1_continuous_split.txt
- SNN-Controller_final/Controller/Weights/weight_syn2_continuous_blackbox.txt
- SNN-Controller_final/Controller/Weights/weight_syn1_continuous_blackbox.txt
- SNN-Controller_final/Controller/Weights/weight_syn3_GA2.txt
- SNN-Controller_final/Controller/Weights/weight_syn3_OA.txt
- SNN-Controller_final/Controller/Weights/weight_syn3_GA.txt
- SNN-Controller_final/Training/getDataTable/
- SNN-Controller_final/Training/getDataTable/getDataTableGA.py
- SNN-Controller_final/Training/getDataTable/getDataTableOA.py
- SNN-Controller_final/Training/__pycache__/
- SNN-Controller_final/Training/__pycache__/RSTDP_networkOA.cpython-35.pyc
- SNN-Controller_final/Training/__pycache__/RSTDP_networkGA.cpython-35.pyc
- SNN-Controller_final/Training/__pycache__/error_plots.cpython-35.pyc
- SNN-Controller_final/Training/__pycache__/parameters.cpython-35.pyc
- SNN-Controller_final/Training/AccErr/
- SNN-Controller_final/Training/AccErr/accuracy_continuous_split_OA.txt
- SNN-Controller_final/Training/AccErr/accuracy_continuous_GA_high.txt
- SNN-Controller_final/Training/AccErr/accuracy_continuous_GA_low.txt
- SNN-Controller_final/Training/AccErr/error_continuous_split_OA.txt
- SNN-Controller_final/Training/AccErr/error_continuous_GA_low.txt
- SNN-Controller_final/Training/AccErr/error_continuous_GA_high.txt
- SNN-Controller_final/Training/AccErr/accuracy_continuous_blackbox_OA.txt
- SNN-Controller_final/Training/AccErr/error_continuous_blackbox_OA.txt
- SNN-Controller_final/Training/AccErr/accuracy_continuous_GA_neu.txt
- SNN-Controller_final/Training/AccErr/error_continuous_GA_neu.txt
- SNN-Controller_final/Training/AccErr/shadedErrorBar.py
- SNN-Controller_final/Training/AccErr/accuracy_ON.txt
- SNN-Controller_final/Training/AccErr/accuracy_GN.txt
- SNN-Controller_final/Training/AccErr/accuracy_ON_upper.txt
- SNN-Controller_final/Training/AccErr/accuracy_ON_lower.txt
- SNN-Controller_final/Training/AccErr/accuracy_GN_upper.txt
- SNN-Controller_final/Training/AccErr/accuracy_GN_lower.txt
- SNN-Controller_final/Training/AccErr/plotN.py
- SNN-Controller_final/Training/AccErr/plot.py
- SNN-Controller_final/Training/AccErr/accuracy_ON_shaded.txt
- SNN-Controller_final/Training/AccErr/accuracy_GN_shaded.txt
