# Supplementary material for: Supervised Learning in SNN via Reward-Modulated Spike-Timing-Dependent Plasticity for a Target Reaching Vehicle
Source: Front Neurorobot. 2019 May 3;13:18. doi: 10.3389/fnbot.2019.00018 (PMC6509616; doi:10.3389/fnbot.2019.00018)
Supplement: Supplementary file 1 [file Data_Sheet_1.ZIP › SNN-Controller_final/Controller/controllerSNN_final.py]

#CODE FOR COMMUNICATION BETWEEN PYTHON AND VREP WHILE SIMULATING

import vrepCode as vrep
import RSTDP_networkGA as snnGA #import SNNs
import RSTDP_networkOA as snnOA
import numpy as np
import time

v = vrep.vrepCode()
GA= snnGA.network(False,False,3,50) #no training, just performance
OA= snnOA.network(False,False,6,50)

atGoal = False

#left of right turn?
def getTurn(a1,a2):
    if(abs(a1)<abs(a2)):
        return 1.
    else:
        return 2.

#because of comparison-problems
def isClose(a,b):
    tolerance = 1e-09
    if(abs(a-b)<tolerance):
        return True
    else:
        return False
        
#only execute GoalApproaching
def GA_Controll(rad):
    v.getGoalPosition()
    v.getNormalizedGoalDir()
    atGoal = v.atGoal(rad)
    while not(atGoal):
        v.getPioneerPosition()
        GAinVector = v.setInputGA()
        GA.sim(GAinVector)
        turn = getTurn(GA.final_res[0], GA.final_res[1])
        deg = v.calcDegreeGA(GA.final_res, turn)
        if(GA.final_res[2]<5.): #facing goal
            v.vel = [v.velMinInit, v.velMinInit]
        else:
            v.updateVelMinGA()
            v.getMotorValue(deg)
        v.setMotorOutput()
        atGoal = v.atGoal(rad)
    print("Target was reached!")
    v.vel = [0.,0.]
    v.setMotorOutput()
    
#only execute ObstacleAvoidance
def OA_Controll():
    while(True):
        sensor = v.getSensorReadings()
        OA.sim(sensor)
        if (OA.final_res[2]<5.): #no obstacle
            v.vel = [v.velMinInit, v.velMinInit]
        else:
            v.updateVelMinOA()
            turn = getTurn(OA.final_res[0], OA.final_res[1])
            deg = v.calcDegreeOA(OA.final_res, turn)
            v.getMotorValue(deg)
        v.setMotorOutput()
        
#execute whole controller
def SNN_Controll(rad):
    v.getGoalPosition()
    atGoal = v.atGoal(rad)
    while not(atGoal):
        v.getPioneerPosition()
        v.getNormalizedGoalDir()
        sensor = v.getSensorReadings()
        OA.sim(sensor)
        if (OA.final_res[2]<5.):
            GAinVector = v.setInputGA()
            GA.sim(GAinVector)
            turn = getTurn(GA.final_res[0], GA.final_res[1])
            deg = v.calcDegreeGA(GA.final_res, turn)
            if(GA.final_res[2]>5.):
                v.velMin = v.velMinInit
                v.updateVelMinGA()
                v.getMotorValue(deg)
            else: #noObstacle & facing Goal
                v.vel = [v.velMinInit, v.velMinInit]
        else: #Obstacle
            v.updateVelMinOA()
            turn = getTurn(OA.final_res[0], OA.final_res[1])
            deg = v.calcDegreeOA(OA.final_res, turn)
            v.getMotorValue(deg)
        v.setMotorOutput()
        atGoal = v.atGoal(rad)
    print("Target Reached!") 
    v.vel = [0.,0.]
    v.setMotorOutput()
    
def SNN_Controll2(rad):
    v.getGoalPosition()
    atGoal = v.atGoal(rad)
    while not(atGoal):
        v.getPioneerPosition()
        v.getNormalizedGoalDir()
        sensor = v.getSensorReadings()
        GAinVector = v.setInputGA()
        OA.sim(sensor)
        GA.sim(GAinVector)
        turn = getTurn(GA.final_res[0], GA.final_res[1])
        if(OA.final_res[2]<5.): #no Obstacle
            deg = v.calcDegreeGA(GA.final_res, turn)  
            if(GA.final_res[2]>5.):
                v.velMin = v.velMinInit
                v.updateVelMinGA()
                v.getMotorValue(deg)
            else:
                v.vel = [v.velMinInit, v.velMinInit]
        else:
            v.updateVelMinOA()
            deg = v.calcDegreeOA2(OA.final_res, turn)
            v.getMotorValue(deg)
        v.setMotor()
        atGoal = v.atGoal(rad)
    print("Target Reached!") 
    v.vel = [0.,0.]
    v.setMotorOutput()
            
def initSim():
    if not(v.connected):
        return '','','',0.
    print('Please set a couple of values:')
    conSet = False
    controllerSet = False
    rad = 0.
    radSet = False
    while not(controllerSet):
        print('Please set which controller you want to use. Please type \'GA\' for target reaching; \'OA\' for obstacle avoidance or \'both\' for both!')
        control = input('-->')
        supCon = ((control=='GA') or (control=='OA')) or (control=='both')
        if (not(supCon)):
            print('Please type either \'GA\'; \'OA\' or \'both\'!')
        else:    
            print('You chose '+control+'!')
            controllerSet = True
    while(((control=='OA')|(control=='both')) & (not(conSet))):
        print('You chose a controller that includes an ObstacleAvoidance-SNN.')
        print('Please type whether you want in to be a blackbox-type or a split-net (blackbox|split)!')
        conType = input('-->')
        if not((conType=='blackbox')|(conType=='split')):
            print('Please type either \'blackbox\' or \'split\'!')
        else:
            print('You chose '+ conType +'!')
            conSet = True
    if(control=='GA'):
        conType = 'blackbox'
        conSet = True
    while(((control=='GA')|(control=='both'))& (not(radSet))):
        print('You chose a controller that includes a TargetReaching-SNN.')
        print('Please set the radius of the area from the target-point which is considered the target area (in meters)!')
        rad = float(input('-->'))
        if not(type(rad)==float):
            print('You didn\'t write a float-value, please try again!')
        else:
            print('Target Radius was set to %f!'%rad)
            radSet = True
    if(control=='OA'):
        radSet = True
    print('Everything was set! Simulation starts in 10 seconds!')
    return control, conType, rad

control, conType, rad = initSim()

if(v.connected):

    #take weights from files
    filew3GA = 'Weights\\weight_syn3_GA.txt'
    filew3OA = 'Weights\\weight_syn3_OA.txt'
    w3GA = np.genfromtxt(filew3GA, delimiter=',')
    w3OA = np.genfromtxt(filew3OA, delimiter=',')
    if((control=='GA')|(control=='both')):
        filew1GA = 'Weights\\weight_syn1_continuous_' + 'goalApproaching.txt'
        filew2GA = 'Weights\\weight_syn2_continuous_' + 'goalApproaching.txt'
        w1GA = np.genfromtxt(filew1GA, delimiter=',')
        w2GA = np.genfromtxt(filew2GA, delimiter=',')
        GA.setWeights(w1GA, w2GA, w3GA)
    if((control=='OA')|(control=='both')):
        filew1OA = 'Weights\\weight_syn1_continuous_' + conType + '.txt'
        filew2OA = 'Weights\\weight_syn2_continuous_' + conType + '.txt'
        w1OA = np.genfromtxt(filew1OA, delimiter=',')
        w2OA = np.genfromtxt(filew2OA, delimiter=',')
        OA.setConnectivity(conType, w1OA, w2OA, w3OA)

    goalDir= []
    pioneerPos = []
    sensor = []

    useless = []  
    
    #actual simulation---------------------------------------------------------------------
    time.sleep(10) #time delay (10sec), so you have time to switch to VRep-window
    if(control == 'GA'):
        GA_Controll(rad)
    elif(control == 'OA'):
        OA_Controll()
    else:
        SNN_Controll(rad)
