# Supplementary material for: Supervised Learning in SNN via Reward-Modulated Spike-Timing-Dependent Plasticity for a Target Reaching Vehicle
Source: Front Neurorobot. 2019 May 3;13:18. doi: 10.3389/fnbot.2019.00018 (PMC6509616; doi:10.3389/fnbot.2019.00018)
Supplement: Supplementary file 1 [file Data_Sheet_1.ZIP › SNN-Controller_final/Controller/parameters.py]

# -*- coding: utf-8 -*-
#Parameters for the Simulation
v_th_in = 1
v_th_hid= 30
v_th_out= 25
tau_m_hid = tau_m_out = 10
tau_2_hid = tau_2_out = 5#10
alpha = 20 #alpha=2
beta  = 0.1
gamma = 0

#learning params
wmax = 50 #30
taupost = taupre = 10
Apre = 0.4; Apost = 1.05*Apre #Apre = 0.4; Apost = 1.05*Apre
eta = 0.2#GA discrete: 0.01
minEta = 0.05 #GA discrete: 0.005
tau_c = 5 #tau_c = 1
c1 = 1/wmax; c2 = 1

'''
GA-continuous:
    best results so far:
    accuracy: end: 88.4%; top: 93%
    error rates: end: 30%
        calcRes2();
        alpha = 3; Apre=0.4; eta=0.05; etaMin=0.03; tau_c=5 (adjL&R=.../150°)
    very good results regarding accuracy (~90%) with:
        calcRes2();
        alpha=4; Apre=0.4; eta=0.07; etaMin=0.03; tau_c=5
    error-rates rather bad: 33(0) - 20(18) - 37(50 'til end) [error(episode)]
'''

'''
OA-Blackbox(both):
    clacRes2();
    alpha=2; Apre=0.4; eta=0.05,etaMin=0.001; tau_c=5:
        error: from 16%(~ep15) to 19%(ep100)
        acc  : between 85% and 90%
    "; Apre=0.2;
        error: ~17% 
        acc  : between 87% and 92%
    ";Apre=0.1;etaMin=0.01
        error: 15%
        acc  : 90%
'''
