# Supplementary material for: Supervised Learning in SNN via Reward-Modulated Spike-Timing-Dependent Plasticity for a Target Reaching Vehicle
Source: Front Neurorobot. 2019 May 3;13:18. doi: 10.3389/fnbot.2019.00018 (PMC6509616; doi:10.3389/fnbot.2019.00018)
Supplement: Supplementary file 1 [file Data_Sheet_1.ZIP › SNN-Controller_final/Controller/vrepCode.py]

#CODE FOR COMMUNICATION BETWEEN PYTHON AND VREP WHILE SIMULATING

import vrep
import math

class vrepCode():
    def __init__(self): #initialize
        self.r_turn = 0.267 #pioneer turning radius
        self.d_wheel= 0.195 #pioneer wheel diameter
        self.rest = (math.pi/90.)*(self.r_turn/self.d_wheel) #constant part for speed calculation
        self.velMinInit = 5. #initial forward velocity
        self.velMin     = self.velMinInit #current forward velocity
        self.vel = [0.,0.] #current velocity [left,right]
        self.sensor_readings = [0. for x in range(0,6)] #prox. sensor readings


        #vrep handles
        self.pioneerHandle = 0
        self.goalHandle = 0
        self.connectionHandle = 0
        self.motorHandleLeft = 0
        self.motorHandleRight = 0
        self.handleSensor=[0,0,0,0,0,0]

        #additional vars used
        self.connected = False
        self.clientID = 0
        self.errorCode = 0
        self.detectedObjHandle = 0
        self.detectedSurfNormVect = 0
        self.detectedPoints = [[] for x in range (0,6)]
        self.detectionStates= [False for x in range (0,6)]
        self.pioneerPos = []
        self.goalPos = []
        self.goalDirection = []
        self.connectionPos = []
        self.orientation = []
        
        #estabish vrep connection
        vrep.simxFinish(-1)
        self.clientID=vrep.simxStart('127.0.0.1',19999,True,True,5000,5) 
        self.connected = True

        if self.clientID==-1:
            print('connection failed!')
            self.connected = False
        else:
            print('connection successful!')
            self.connected = True
            #get all handles
            self.errorCode,self.motorHandleLeft = vrep.simxGetObjectHandle(self.clientID, 'Pioneer_p3dx_leftMotor', vrep.simx_opmode_blocking) 
            self.errorCode,self.motorHandleRight= vrep.simxGetObjectHandle(self.clientID,'Pioneer_p3dx_rightMotor', vrep.simx_opmode_blocking)
            self.errorCode,self.pioneerHandle   = vrep.simxGetObjectHandle(self.clientID, 'Pioneer_p3dx', vrep.simx_opmode_blocking)
            self.errorCode,self.goalHandle      = vrep.simxGetObjectHandle(self.clientID,'Goal', vrep.simx_opmode_blocking)
            
            #getProxSensorHandles
            for i in range(0,6):
                self.errorCode, self.handleSensor[i] = vrep.simxGetObjectHandle(self.clientID, 'Pioneer_p3dx_ultrasonicSensor%i'%(i+2),  vrep.simx_opmode_blocking)
                
            #initProxSensorReadings
            for i in range(0,6):
                self.errorCode,self.detectionStates[i],self.detectedPoints[i],self.detectedObjHandle,self.detectedSurfNormVect = vrep.simxReadProximitySensor(self.clientID, self.handleSensor[i], vrep.simx_opmode_streaming)

            #initCarsVelocity
            vrep.simxSetJointTargetVelocity(self.clientID, self.motorHandleLeft, 0, vrep.simx_opmode_oneshot)
            vrep.simxSetJointTargetVelocity(self.clientID,self.motorHandleRight, 0, vrep.simx_opmode_oneshot)
    
    #python sometimes has problems when comparing 2 floats => tolerance
    def isClose(self,a,b):
        tolerance = 1e-09
        if(abs(a-b)<tolerance):
            return True
        else:
            return False
            
    #improvement OA (slow down when close to obstacle)        
    def updateVelMinOA(self):
        senSum = sum(self.sensor_readings)/6.
        self.velMin = self.velMinInit*senSum
    
    #improvement GA (slow down when close to target center)    
    def updateVelMinGA(self):
        v = self.getGoalDirection()
        d = math.sqrt(v[0]**2 + v[1]**2)
        if(d<2.):
            self.velMin = self.velMinInit*(d/2.)
    
    #get motor speed from degree
    def getMotorValue(self, deg):
        halfVelDiff = deg*self.rest/2.
        self.vel[0] = self.velMin - halfVelDiff
        self.vel[1] = self.velMin + halfVelDiff
            
    def getSensorReadings(self):     
        #get sensorInformation
        for i in range(0,6):
            self.errorCode,self.detectionStates[i],self.detectedPoints[i],self.detectedObjHandle,self.detectedSurfNormVect = vrep.simxReadProximitySensor(self.clientID, self.handleSensor[i], vrep.simx_opmode_buffer)
    
        #calculate distances (prox sensors only return 3-D-Coordinates of detected obstacles)
        for i in range (0,6):
            self.detectedPoints[i][0] = self.detectedPoints[i][0]**2
            self.detectedPoints[i][1] = self.detectedPoints[i][1]**2
            self.detectedPoints[i][2] = self.detectedPoints[i][2]**2
            self.sensor_readings[i]= sum(self.detectedPoints[i]) 
            self.sensor_readings[i]= (self.sensor_readings[i]**0.5)*1.0
            if(not (self.detectionStates[i])):
                self.sensor_readings[i]=1.0
        return self.sensor_readings        

    #now irrelevant since ON judges whether there is an obstacle        
    def noObstacle(self):
        obstacle = False
        if((self.sensor_readings[0]<0.01)|(self.sensor_readings[5]<0.01)):
            obstacle = True
        elif((self.sensor_readings[1]<0.15)|(self.sensor_readings[4]<0.15)):
            obstacle = True
        elif((self.sensor_readings[2]<1.)|(self.sensor_readings[3]<1.)):
            obstacle = True
        return not(obstacle)
    
    def setMotorOutput(self):
        vrep.simxSetJointTargetVelocity(self.clientID, self.motorHandleLeft, self.vel[0], vrep.simx_opmode_oneshot)
        vrep.simxSetJointTargetVelocity(self.clientID,self.motorHandleRight, self.vel[1], vrep.simx_opmode_oneshot)
    
    #get direction of target (!!!not normalized!!!)
    def getGoalDirection(self):
        self.errorCode, self.goalDirection =vrep.simxGetObjectPosition(self.clientID, self.goalHandle, self.pioneerHandle, vrep.simx_opmode_blocking)
        return self.goalDirection
        
    #normalizes vector
    def getNormalizedVector(self,pnt):
        norm = []
        normVar = math.sqrt((pnt[0]**2.+pnt[1]**2.))
        norm = [pnt[0]/normVar, pnt[1]/normVar]
        return norm    
    
    def calcDegreeOA(self,res,turn):
        deg=0
        if self.isClose(turn,1.0):
            act_l = res[0]/5.
            deg =  20.+80.*act_l
        elif self.isClose(turn,2.0):
            act_r = res[1]/5.
            deg = -20.-80.*act_r
        else: #this is how the need for "isClose"-fct was discovered, now irrelevant
            print('Precision Probems @calcDegreeOA!')
            print(res)
            print(turn)
        return deg
    
    def calcDegreeGA(self,res,turn):
        deg = 0
        if self.isClose(turn,1.0):
            act_l = res[0]/5.
            deg =  10.+80.*act_l
        else:
            act_r = res[1]/5.
            deg = -10.-80.*act_r
        return deg
    
    #combines the two functions found further above
    def getNormalizedGoalDir(self):
        self.goalDirection = self.getNormalizedVector(self.getGoalDirection())
        return self.goalDirection

#######################################################################################################################
#################                                                             #########################################        
#################   FROM HERE ON, THE NAMES SHOULD DESCRIBE THE FCT ENOUGH    #########################################
#################                                                             #########################################        
#######################################################################################################################

    def setInputGA(self):
        snnInput = []
        self.getNormalizedGoalDir()
        goalDir   = [self.goalDirection[0], self.goalDirection[1]]
        goalx = goalDir[0]>=0.
        goaly = goalDir[1]>=0.
        #snnInput = [1-abs(goalDir[0])*goalx, 1-abs(goalDir[0])*(not(goalx)), abs(goalDir[1])*goaly, abs(goalDir[1])*(not(goaly))]
        snnInput = [abs(goalDir[1])*goaly, abs(goalDir[0])*(not(goalx)), abs(goalDir[1])*(not(goaly))]
        '''
        if(snnInput[0]==0.):
            snnInput[0] = 1.
        if(snnInput[2]==0.):
            snnInput[2] = 1.
        #'''
        return snnInput
        
    def getPioneerPosition(self): #need positions every step
        self.errorCode, self.pioneerPos =  vrep.simxGetObjectPosition(self.clientID, self.pioneerHandle, -1, vrep.simx_opmode_blocking)
        #self.errorCode, self.connectionPos=vrep.simxGetObjectPosition(self.clientID, self.conncetionHandle, -1, vrep.simx_opmode_streaming)
        return self.pioneerPos#,self.connecionPos
    
    def getPioneerOrientation(self): #need to get Positions first ^
        self.errorCode, self.orientation = vrep.simxGetObjectPosition(self.clientID, self.goalHandle, self.pioneerHandle, vrep.simx_opmode_blocking)
        return self.orientation
    
    def getGoalPosition(self):
        self.errorCode, self.goalPos =  vrep.simxGetObjectPosition(self.clientID, self.goalHandle, -1, vrep.simx_opmode_blocking)
        return self.goalPos

    def atGoal(self, rad):
        v = self.getGoalDirection()
        d = math.sqrt(v[0]**2. + v[1]**2.)
        return (d<rad)
        
    def facingGoal(self,goalDir):
        if(abs(goalDir[1])<= 0.15)&(goalDir[0]>0.):
            return True
        else:
            return False
    
