# Supplementary material for: Supervised Learning in SNN via Reward-Modulated Spike-Timing-Dependent Plasticity for a Target Reaching Vehicle
Source: Front Neurorobot. 2019 May 3;13:18. doi: 10.3389/fnbot.2019.00018 (PMC6509616; doi:10.3389/fnbot.2019.00018)
Supplement: Supplementary file 1 [file Data_Sheet_1.ZIP › SNN-Controller_final/Controller/vrep.py]

# This file is part of the REMOTE API
# 
# Copyright 2006-2016 Coppelia Robotics GmbH. All rights reserved. 
# marc@coppeliarobotics.com
# www.coppeliarobotics.com
# 
# The REMOTE API is licensed under the terms of GNU GPL:
# 
# -------------------------------------------------------------------
# The REMOTE API is free software: you can redistribute it and/or modify
# it under the terms of the GNU General Public License as published by
# the Free Software Foundation, either version 3 of the License, or
# (at your option) any later version.
# 
# THE REMOTE API IS DISTRIBUTED "AS IS", WITHOUT ANY EXPRESS OR IMPLIED
# WARRANTY. THE USER WILL USE IT AT HIS/HER OWN RISK. THE ORIGINAL
# AUTHORS AND COPPELIA ROBOTICS GMBH WILL NOT BE LIABLE FOR DATA LOSS,
# DAMAGES, LOSS OF PROFITS OR ANY OTHER KIND OF LOSS WHILE USING OR
# MISUSING THIS SOFTWARE.
# 
# See the GNU General Public License for more details.
# 
# You should have received a copy of the GNU General Public License
# along with the REMOTE API.  If not, see <http://www.gnu.org/licenses/>.
# -------------------------------------------------------------------
#
# This file was automatically created for V-REP release V3.3.2 on August 29th 2016

import platform
import struct
import sys
import ctypes as ct
from vrepConst import *

#load library
libsimx = None
try:
    if platform.system() =='cli':
        libsimx = ct.CDLL("./remoteApi.dll")
    elif platform.system() =='Windows':
        libsimx = ct.CDLL("./remoteApi.dll") 
    elif platform.system() == 'Darwin':
        libsimx = ct.CDLL("./remoteApi.dylib")
    else:
        libsimx = ct.CDLL("./remoteApi.so")
except:
    print ('----------------------------------------------------')
    print ('The remoteApi library could not be loaded. Make sure')
    print ('it is located in the same folder as "vrep.py", or')
    print ('appropriately adjust the file "vrep.py"')
    print ('----------------------------------------------------')
    print ('')

#ctypes wrapper prototypes 
c_GetJointPosition          = ct.CFUNCTYPE(ct.c_int32,ct.c_int32, ct.c_int32, ct.POINTER(ct.c_float), ct.c_int32)(("simxGetJointPosition", libsimx))
c_SetJointPosition          = ct.CFUNCTYPE(ct.c_int32,ct.c_int32, ct.c_int32, ct.c_float, ct.c_int32)(("simxSetJointPosition", libsimx))
c_GetJointMatrix            = ct.CFUNCTYPE(ct.c_int32,ct.c_int32, ct.c_int32, ct.POINTER(ct.c_float), ct.c_int32)(("simxGetJointMatrix", libsimx))
c_SetSphericalJointMatrix   = ct.CFUNCTYPE(ct.c_int32,ct.c_int32, ct.c_int32, ct.POINTER(ct.c_float), ct.c_int32)(("simxSetSphericalJointMatrix", libsimx))
c_SetJointTargetVelocity    = ct.CFUNCTYPE(ct.c_int32,ct.c_int32, ct.c_int32, ct.c_float, ct.c_int32)(("simxSetJointTargetVelocity", libsimx))
c_SetJointTargetPosition    = ct.CFUNCTYPE(ct.c_int32,ct.c_int32, ct.c_int32, ct.c_float, ct.c_int32)(("simxSetJointTargetPosition", libsimx))
c_GetJointForce             = ct.CFUNCTYPE(ct.c_int32,ct.c_int32, ct.c_int32, ct.POINTER(ct.c_float), ct.c_int32)(("simxGetJointForce", libsimx))
c_SetJointForce             = ct.CFUNCTYPE(ct.c_int32,ct.c_int32, ct.c_int32, ct.c_float, ct.c_int32)(("simxSetJointForce", libsimx))
c_ReadForceSensor           = ct.CFUNCTYPE(ct.c_int32,ct.c_int32, ct.c_int32, ct.POINTER(ct.c_ubyte), ct.POINTER(ct.c_float), ct.POINTER(ct.c_float), ct.c_int32)(("simxReadForceSensor", libsimx))
c_BreakForceSensor          = ct.CFUNCTYPE(ct.c_int32,ct.c_int32, ct.c_int32, ct.c_int32)(("simxBreakForceSensor", libsimx))
c_ReadVisionSensor          = ct.CFUNCTYPE(ct.c_int32,ct.c_int32, ct.c_int32, ct.POINTER(ct.c_ubyte), ct.POINTER(ct.POINTER(ct.c_float)), ct.POINTER(ct.POINTER(ct.c_int32)), ct.c_int32)(("simxReadVisionSensor", libsimx))
c_GetObjectHandle           = ct.CFUNCTYPE(ct.c_int32,ct.c_int32, ct.POINTER(ct.c_char), ct.POINTER(ct.c_int32), ct.c_int32)(("simxGetObjectHandle", libsimx))
c_GetVisionSensorImage      = ct.CFUNCTYPE(ct.c_int32,ct.c_int32, ct.c_int32, ct.POINTER(ct.c_int32), ct.POINTER(ct.POINTER(ct.c_byte)), ct.c_ubyte, ct.c_int32)(("simxGetVisionSensorImage", libsimx))
c_SetVisionSensorImage      = ct.CFUNCTYPE(ct.c_int32,ct.c_int32, ct.c_int32, ct.POINTER(ct.c_byte), ct.c_int32, ct.c_ubyte, ct.c_int32)(("simxSetVisionSensorImage", libsimx))
c_GetVisionSensorDepthBuffer= ct.CFUNCTYPE(ct.c_int32,ct.c_int32, ct.c_int32, ct.POINTER(ct.c_int32), ct.POINTER(ct.POINTER(ct.c_float)), ct.c_int32)(("simxGetVisionSensorDepthBuffer", libsimx))
c_GetObjectChild            = ct.CFUNCTYPE(ct.c_int32,ct.c_int32, ct.c_int32, ct.c_int32, ct.POINTER(ct.c_int32), ct.c_int32)(("simxGetObjectChild", libsimx))
c_GetObjectParent           = ct.CFUNCTYPE(ct.c_int32,ct.c_int32, ct.c_int32, ct.POINTER(ct.c_int32), ct.c_int32)(("simxGetObjectParent", libsimx))
c_ReadProximitySensor       = ct.CFUNCTYPE(ct.c_int32,ct.c_int32, ct.c_int32, ct.POINTER(ct.c_ubyte), ct.POINTER(ct.c_float), ct.POINTER(ct.c_int32), ct.POINTER(ct.c_float), ct.c_int32)(("simxReadProximitySensor", libsimx))
c_LoadModel                 = ct.CFUNCTYPE(ct.c_int32,ct.c_int32, ct.POINTER(ct.c_char), ct.c_ubyte, ct.POINTER(ct.c_int32), ct.c_int32)(("simxLoadModel", libsimx))
c_LoadUI                    = ct.CFUNCTYPE(ct.c_int32,ct.c_int32, ct.POINTER(ct.c_char), ct.c_ubyte, ct.POINTER(ct.c_int32), ct.POINTER(ct.POINTER(ct.c_int32)), ct.c_int32)(("simxLoadUI", libsimx))
c_LoadScene                 =  ct.CFUNCTYPE(ct.c_int32,ct.c_int32, ct.POINTER(ct.c_char), ct.c_ubyte, ct.c_int32)(("simxLoadScene", libsimx))
c_StartSimulation           = ct.CFUNCTYPE(ct.c_int32,ct.c_int32, ct.c_int32)(("simxStartSimulation", libsimx))
c_PauseSimulation           = ct.CFUNCTYPE(ct.c_int32,ct.c_int32, ct.c_int32)(("simxPauseSimulation", libsimx))
c_StopSimulation            = ct.CFUNCTYPE(ct.c_int32,ct.c_int32, ct.c_int32)(("simxStopSimulation", libsimx))
c_GetUIHandle               = ct.CFUNCTYPE(ct.c_int32,ct.c_int32, ct.POINTER(ct.c_char), ct.POINTER(ct.c_int32), ct.c_int32)(("simxGetUIHandle", libsimx))
c_GetUISlider               = ct.CFUNCTYPE(ct.c_int32,ct.c_int32, ct.c_int32, ct.c_int32, ct.POINTER(ct.c_int32), ct.c_int32)(("simxGetUISlider", libsimx))
c_SetUISlider               = ct.CFUNCTYPE(ct.c_int32,ct.c_int32, ct.c_int32, ct.c_int32, ct.c_int32, ct.c_int32)(("simxSetUISlider", libsimx))
c_GetUIEventButton          = ct.CFUNCTYPE(ct.c_int32,ct.c_int32, ct.c_int32, ct.POINTER(ct.c_int32), ct.POINTER(ct.c_int32), ct.c_int32)(("simxGetUIEventButton", libsimx))
c_GetUIButtonProperty       = ct.CFUNCTYPE(ct.c_int32,ct.c_int32, ct.c_int32, ct.c_int32, ct.POINTER(ct.c_int32), ct.c_int32)(("simxGetUIButtonProperty", libsimx))
c_SetUIButtonProperty       = ct.CFUNCTYPE(ct.c_int32,ct.c_int32, ct.c_int32, ct.c_int32, ct.c_int32, ct.c_int32)(("simxSetUIButtonProperty", libsimx))
c_AddStatusbarMessage       = ct.CFUNCTYPE(ct.c_int32,ct.c_int32, ct.POINTER(ct.c_char), ct.c_int32)(("simxAddStatusbarMessage", libsimx))
c_AuxiliaryConsoleOpen      = ct.CFUNCTYPE(ct.c_int32,ct.c_int32, ct.POINTER(ct.c_char), ct.c_int32, ct.c_int32, ct.POINTER(ct.c_int32), ct.POINTER(ct.c_int32), ct.POINTER(ct.c_float), ct.POINTER(ct.c_float), ct.POINTER(ct.c_int32), ct.c_int32)(("simxAuxiliaryConsoleOpen", libsimx))
c_AuxiliaryConsoleClose     = ct.CFUNCTYPE(ct.c_int32,ct.c_int32, ct.c_int32, ct.c_int32)(("simxAuxiliaryConsoleClose", libsimx))
c_AuxiliaryConsolePrint     = ct.CFUNCTYPE(ct.c_int32,ct.c_int32, ct.c_int32, ct.POINTER(ct.c_char), ct.c_int32)(("simxAuxiliaryConsolePrint", libsimx))
c_AuxiliaryConsoleShow      = ct.CFUNCTYPE(ct.c_int32,ct.c_int32, ct.c_int32, ct.c_ubyte, ct.c_int32)(("simxAuxiliaryConsoleShow", libsimx))
c_GetObjectOrientation      = ct.CFUNCTYPE(ct.c_int32,ct.c_int32, ct.c_int32, ct.c_int32, ct.POINTER(ct.c_float), ct.c_int32)(("simxGetObjectOrientation", libsimx))
c_GetObjectPosition         = ct.CFUNCTYPE(ct.c_int32,ct.c_int32, ct.c_int32, ct.c_int32, ct.POINTER(ct.c_float), ct.c_int32)(("simxGetObjectPosition", libsimx))
c_SetObjectOrientation      = ct.CFUNCTYPE(ct.c_int32,ct.c_int32, ct.c_int32, ct.c_int32, ct.POINTER(ct.c_float), ct.c_int32)(("simxSetObjectOrientation", libsimx))
c_SetObjectPosition         = ct.CFUNCTYPE(ct.c_int32,ct.c_int32, ct.c_int32, ct.c_int32, ct.POINTER(ct.c_float), ct.c_int32)(("simxSetObjectPosition", libsimx))
c_SetObjectParent           = ct.CFUNCTYPE(ct.c_int32,ct.c_int32, ct.c_int32, ct.c_int32, ct.c_ubyte, ct.c_int32)(("simxSetObjectParent", libsimx))
c_SetUIButtonLabel          = ct.CFUNCTYPE(ct.c_int32,ct.c_int32, ct.c_int32, ct.c_int32, ct.POINTER(ct.c_char), ct.POINTER(ct.c_char), ct.c_int32)(("simxSetUIButtonLabel", libsimx))
c_GetLastErrors             = ct.CFUNCTYPE(ct.c_int32,ct.c_int32, ct.POINTER(ct.c_int32), ct.POINTER(ct.POINTER(ct.c_char)), ct.c_int32)(("simxGetLastErrors", libsimx))
c_GetArrayParameter         = ct.CFUNCTYPE(ct.c_int32,ct.c_int32, ct.c_int32, ct.POINTER(ct.c_float), ct.c_int32)(("simxGetArrayParameter", libsimx))
c_SetArrayParameter         = ct.CFUNCTYPE(ct.c_int32,ct.c_int32, ct.c_int32, ct.POINTER(ct.c_float), ct.c_int32)(("simxSetArrayParameter", libsimx))
c_GetBooleanParameter       = ct.CFUNCTYPE(ct.c_int32,ct.c_int32, ct.c_int32, ct.POINTER(ct.c_ubyte), ct.c_int32)(("simxGetBooleanParameter", libsimx))
c_SetBooleanParameter       = ct.CFUNCTYPE(ct.c_int32,ct.c_int32, ct.c_int32, ct.c_ubyte, ct.c_int32)(("simxSetBooleanParameter", libsimx))
c_GetIntegerParameter       = ct.CFUNCTYPE(ct.c_int32,ct.c_int32, ct.c_int32, ct.POINTER(ct.c_int32), ct.c_int32)(("simxGetIntegerParameter", libsimx))
c_SetIntegerParameter       = ct.CFUNCTYPE(ct.c_int32,ct.c_int32, ct.c_int32, ct.c_int32, ct.c_int32)(("simxSetIntegerParameter", libsimx))
c_GetFloatingParameter      = ct.CFUNCTYPE(ct.c_int32,ct.c_int32, ct.c_int32, ct.POINTER(ct.c_float), ct.c_int32)(("simxGetFloatingParameter", libsimx))
c_SetFloatingParameter      = ct.CFUNCTYPE(ct.c_int32,ct.c_int32, ct.c_int32, ct.c_float, ct.c_int32)(("simxSetFloatingParameter", libsimx))
c_GetStringParameter        = ct.CFUNCTYPE(ct.c_int32,ct.c_int32, ct.c_int32, ct.POINTER(ct.POINTER(ct.c_char)), ct.c_int32)(("simxGetStringParameter", libsimx))
c_GetCollisionHandle        = ct.CFUNCTYPE(ct.c_int32,ct.c_int32, ct.POINTER(ct.c_char), ct.POINTER(ct.c_int32), ct.c_int32)(("simxGetCollisionHandle", libsimx))
c_GetDistanceHandle         = ct.CFUNCTYPE(ct.c_int32,ct.c_int32, ct.POINTER(ct.c_char), ct.POINTER(ct.c_int32), ct.c_int32)(("simxGetDistanceHandle", libsimx))
c_GetCollectionHandle       = ct.CFUNCTYPE(ct.c_int32,ct.c_int32, ct.POINTER(ct.c_char), ct.POINTER(ct.c_int32), ct.c_int32)(("simxGetCollectionHandle", libsimx))
c_ReadCollision             = ct.CFUNCTYPE(ct.c_int32,ct.c_int32, ct.c_int32, ct.POINTER(ct.c_ubyte), ct.c_int32)(("simxReadCollision", libsimx))
c_ReadDistance              = ct.CFUNCTYPE(ct.c_int32,ct.c_int32, ct.c_int32, ct.POINTER(ct.c_float), ct.c_int32)(("simxReadDistance", libsimx))
c_RemoveObject              = ct.CFUNCTYPE(ct.c_int32,ct.c_int32, ct.c_int32, ct.c_int32)(("simxRemoveObject", libsimx))
c_RemoveModel               = ct.CFUNCTYPE(ct.c_int32,ct.c_int32, ct.c_int32, ct.c_int32)(("simxRemoveModel", libsimx))
c_RemoveUI                  = ct.CFUNCTYPE(ct.c_int32,ct.c_int32, ct.c_int32, ct.c_int32)(("simxRemoveUI", libsimx))
c_CloseScene                = ct.CFUNCTYPE(ct.c_int32,ct.c_int32, ct.c_int32)(("simxCloseScene", libsimx))
c_GetObjects                = ct.CFUNCTYPE(ct.c_int32,ct.c_int32, ct.c_int32, ct.POINTER(ct.c_int32), ct.POINTER(ct.POINTER(ct.c_int32)), ct.c_int32)(("simxGetObjects", libsimx))
c_DisplayDialog             = ct.CFUNCTYPE(ct.c_int32,ct.c_int32, ct.POINTER(ct.c_char), ct.POINTER(ct.c_char), ct.c_int32, ct.POINTER(ct.c_char), ct.POINTER(ct.c_float), ct.POINTER(ct.c_float), ct.POINTER(ct.c_int32), ct.POINTER(ct.c_int32), ct.c_int32)(("simxDisplayDialog", libsimx))
c_EndDialog                 = ct.CFUNCTYPE(ct.c_int32,ct.c_int32, ct.c_int32, ct.c_int32)(("simxEndDialog", libsimx))
c_GetDialogInput            = ct.CFUNCTYPE(ct.c_int32,ct.c_int32, ct.c_int32, ct.POINTER(ct.POINTER(ct.c_char)), ct.c_int32)(("simxGetDialogInput", libsimx))
c_GetDialogResult           = ct.CFUNCTYPE(ct.c_int32,ct.c_int32, ct.c_int32, ct.POINTER(ct.c_int32), ct.c_int32)(("simxGetDialogResult", libsimx))
c_CopyPasteObjects          = ct.CFUNCTYPE(ct.c_int32,ct.c_int32, ct.POINTER(ct.c_int32), ct.c_int32, ct.POINTER(ct.POINTER(ct.c_int32)), ct.POINTER(ct.c_int32), ct.c_int32)(("simxCopyPasteObjects", libsimx))
c_GetObjectSelection        = ct.CFUNCTYPE(ct.c_int32,ct.c_int32, ct.POINTER(ct.POINTER(ct.c_int32)), ct.POINTER(ct.c_int32), ct.c_int32)(("simxGetObjectSelection", libsimx))
c_SetObjectSelection        = ct.CFUNCTYPE(ct.c_int32,ct.c_int32, ct.POINTER(ct.c_int32), ct.c_int32, ct.c_int32)(("simxSetObjectSelection", libsimx))
c_ClearFloatSignal          = ct.CFUNCTYPE(ct.c_int32,ct.c_int32, ct.POINTER(ct.c_char), ct.c_int32)(("simxClearFloatSignal", libsimx))
c_ClearIntegerSignal        = ct.CFUNCTYPE(ct.c_int32,ct.c_int32, ct.POINTER(ct.c_char), ct.c_int32)(("simxClearIntegerSignal", libsimx))
c_ClearStringSignal         = ct.CFUNCTYPE(ct.c_int32,ct.c_int32, ct.POINTER(ct.c_char), ct.c_int32)(("simxClearStringSignal", libsimx))
c_GetFloatSignal            = ct.CFUNCTYPE(ct.c_int32,ct.c_int32, ct.POINTER(ct.c_char), ct.POINTER(ct.c_float), ct.c_int32)(("simxGetFloatSignal", libsimx))
c_GetIntegerSignal          = ct.CFUNCTYPE(ct.c_int32,ct.c_int32, ct.POINTER(ct.c_char), ct.POINTER(ct.c_int32), ct.c_int32)(("simxGetIntegerSignal", libsimx))
c_GetStringSignal           = ct.CFUNCTYPE(ct.c_int32,ct.c_int32, ct.POINTER(ct.c_char), ct.POINTER(ct.POINTER(ct.c_ubyte)), ct.POINTER(ct.c_int32), ct.c_int32)(("simxGetStringSignal", libsimx))
c_SetFloatSignal            = ct.CFUNCTYPE(ct.c_int32,ct.c_int32, ct.POINTER(ct.c_char), ct.c_float, ct.c_int32)(("simxSetFloatSignal", libsimx))
c_SetIntegerSignal          = ct.CFUNCTYPE(ct.c_int32,ct.c_int32, ct.POINTER(ct.c_char), ct.c_int32, ct.c_int32)(("simxSetIntegerSignal", libsimx))
c_SetStringSignal           = ct.CFUNCTYPE(ct.c_int32,ct.c_int32, ct.POINTER(ct.c_char), ct.POINTER(ct.c_ubyte), ct.c_int32, ct.c_int32)(("simxSetStringSignal", libsimx))
c_AppendStringSignal        = ct.CFUNCTYPE(ct.c_int32,ct.c_int32, ct.POINTER(ct.c_char), ct.POINTER(ct.c_ubyte), ct.c_int32, ct.c_int32)(("simxAppendStringSignal", libsimx))
c_WriteStringStream         = ct.CFUNCTYPE(ct.c_int32,ct.c_int32, ct.POINTER(ct.c_char), ct.POINTER(ct.c_ubyte), ct.c_int32, ct.c_int32)(("simxWriteStringStream", libsimx))
c_GetObjectFloatParameter   = ct.CFUNCTYPE(ct.c_int32,ct.c_int32, ct.c_int32, ct.c_int32, ct.POINTER(ct.c_float), ct.c_int32)(("simxGetObjectFloatParameter", libsimx))
c_SetObjectFloatParameter   = ct.CFUNCTYPE(ct.c_int32,ct.c_int32, ct.c_int32, ct.c_int32, ct.c_float, ct.c_int32)(("simxSetObjectFloatParameter", libsimx))
c_GetObjectIntParameter     = ct.CFUNCTYPE(ct.c_int32,ct.c_int32, ct.c_int32, ct.c_int32, ct.POINTER(ct.c_int32), ct.c_int32)(("simxGetObjectIntParameter", libsimx))
c_SetObjectIntParameter     = ct.CFUNCTYPE(ct.c_int32,ct.c_int32, ct.c_int32, ct.c_int32, ct.c_int32, ct.c_int32)(("simxSetObjectIntParameter", libsimx))
c_GetModelProperty          = ct.CFUNCTYPE(ct.c_int32,ct.c_int32, ct.c_int32, ct.POINTER(ct.c_int32), ct.c_int32)(("simxGetModelProperty", libsimx))
c_SetModelProperty          = ct.CFUNCTYPE(ct.c_int32,ct.c_int32, ct.c_int32, ct.c_int32, ct.c_int32)(("simxSetModelProperty", libsimx))
c_Start                     = ct.CFUNCTYPE(ct.c_int32,ct.POINTER(ct.c_char), ct.c_int32, ct.c_ubyte, ct.c_ubyte, ct.c_int32, ct.c_int32)(("simxStart", libsimx))
c_Finish                    = ct.CFUNCTYPE(None, ct.c_int32)(("simxFinish", libsimx))
c_GetPingTime               = ct.CFUNCTYPE(ct.c_int32,ct.c_int32, ct.POINTER(ct.c_int32))(("simxGetPingTime", libsimx))
c_GetLastCmdTime            = ct.CFUNCTYPE(ct.c_int32,ct.c_int32)(("simxGetLastCmdTime", libsimx))
c_SynchronousTrigger        = ct.CFUNCTYPE(ct.c_int32,ct.c_int32)(("simxSynchronousTrigger", libsimx))
c_Synchronous               = ct.CFUNCTYPE(ct.c_int32,ct.c_int32, ct.c_ubyte)(("simxSynchronous", libsimx))
c_PauseCommunication        = ct.CFUNCTYPE(ct.c_int32,ct.c_int32, ct.c_ubyte)(("simxPauseCommunication", libsimx))
c_GetInMessageInfo          = ct.CFUNCTYPE(ct.c_int32,ct.c_int32, ct.c_int32, ct.POINTER(ct.c_int32))(("simxGetInMessageInfo", libsimx))
c_GetOutMessageInfo         = ct.CFUNCTYPE(ct.c_int32,ct.c_int32, ct.c_int32, ct.POINTER(ct.c_int32))(("simxGetOutMessageInfo", libsimx))
c_GetConnectionId           = ct.CFUNCTYPE(ct.c_int32,ct.c_int32)(("simxGetConnectionId", libsimx))
c_CreateBuffer              = ct.CFUNCTYPE(ct.POINTER(ct.c_ubyte), ct.c_int32)(("simxCreateBuffer", libsimx))
c_ReleaseBuffer             = ct.CFUNCTYPE(None, ct.c_void_p)(("simxReleaseBuffer", libsimx))
c_TransferFile              = ct.CFUNCTYPE(ct.c_int32,ct.c_int32, ct.POINTER(ct.c_char), ct.POINTER(ct.c_char), ct.c_int32, ct.c_int32)(("simxTransferFile", libsimx))
c_EraseFile                 = ct.CFUNCTYPE(ct.c_int32,ct.c_int32, ct.POINTER(ct.c_char), ct.c_int32)(("simxEraseFile", libsimx))
c_GetAndClearStringSignal   = ct.CFUNCTYPE(ct.c_int32,ct.c_int32, ct.POINTER(ct.c_char), ct.POINTER(ct.POINTER(ct.c_ubyte)), ct.POINTER(ct.c_int32), ct.c_int32)(("simxGetAndClearStringSignal", libsimx))
c_ReadStringStream          = ct.CFUNCTYPE(ct.c_int32,ct.c_int32, ct.POINTER(ct.c_char), ct.POINTER(ct.POINTER(ct.c_ubyte)), ct.POINTER(ct.c_int32), ct.c_int32)(("simxReadStringStream", libsimx))
c_CreateDummy               = ct.CFUNCTYPE(ct.c_int32,ct.c_int32, ct.c_float, ct.POINTER(ct.c_ubyte), ct.POINTER(ct.c_int32), ct.c_int32)(("simxCreateDummy", libsimx))
c_Query                     = ct.CFUNCTYPE(ct.c_int32,ct.c_int32, ct.POINTER(ct.c_char), ct.POINTER(ct.c_ubyte), ct.c_int32, ct.POINTER(ct.c_char), ct.POINTER(ct.POINTER(ct.c_ubyte)), ct.POINTER(ct.c_int32), ct.c_int32)(("simxQuery", libsimx))
c_GetObjectGroupData        = ct.CFUNCTYPE(ct.c_int32,ct.c_int32, ct.c_int32, ct.c_int32, ct.POINTER(ct.c_int32), ct.POINTER(ct.POINTER(ct.c_int32)), ct.POINTER(ct.c_int32), ct.POINTER(ct.POINTER(ct.c_int32)), ct.POINTER(ct.c_int32), ct.POINTER(ct.POINTER(ct.c_float)), ct.POINTER(ct.c_int32), ct.POINTER(ct.POINTER(ct.c_char)), ct.c_int32)(("simxGetObjectGroupData", libsimx))
c_GetObjectVelocity         = ct.CFUNCTYPE(ct.c_int32,ct.c_int32, ct.c_int32, ct.POINTER(ct.c_float), ct.POINTER(ct.c_float), ct.c_int32)(("simxGetObjectVelocity", libsimx))
c_CallScriptFunction        = ct.CFUNCTYPE(ct.c_int32,ct.c_int32,ct.POINTER(ct.c_char),ct.c_int32,ct.POINTER(ct.c_char),ct.c_int32,ct.POINTER(ct.c_int32),ct.c_int32,ct.POINTER(ct.c_float),ct.c_int32,ct.POINTER(ct.c_char),ct.c_int32,ct.POINTER(ct.c_ubyte),ct.POINTER(ct.c_int32), ct.POINTER(ct.POINTER(ct.c_int32)),ct.POINTER(ct.c_int32), ct.POINTER(ct.POINTER(ct.c_float)),ct.POINTER(ct.c_int32), ct.POINTER(ct.POINTER(ct.c_char)),ct.POINTER(ct.c_int32), ct.POINTER(ct.POINTER(ct.c_ubyte)),ct.c_int32)(("simxCallScriptFunction", libsimx))

#API functions
def simxGetJointPosition(clientID, jointHandle, operationMode):
    '''
    Please have a look at the function description/documentation in the V-REP user manual
    '''
    position = ct.c_float()
    return c_GetJointPosition(clientID, jointHandle, ct.byref(position), operationMode), position.value

def simxSetJointPosition(clientID, jointHandle, position, operationMode):
    '''
    Please have a look at the function description/documentation in the V-REP user manual
    '''

    return c_SetJointPosition(clientID, jointHandle, position, operationMode)

def simxGetJointMatrix(clientID, jointHandle, operationMode):
    '''
    Please have a look at the function description/documentation in the V-REP user manual
    '''
    matrix = (ct.c_float*12)()
    ret = c_GetJointMatrix(clientID, jointHandle, matrix, operationMode)
    arr = []
    for i in range(12):
        arr.append(matrix[i])
    return ret, arr

def simxSetSphericalJointMatrix(clientID, jointHandle, matrix, operationMode):
    '''
    Please have a look at the function description/documentation in the V-REP user manual
    '''
    matrix = (ct.c_float*12)(*matrix)
    return c_SetSphericalJointMatrix(clientID, jointHandle, matrix, operationMode)

def simxSetJointTargetVelocity(clientID, jointHandle, targetVelocity, operationMode):
    '''
    Please have a look at the function description/documentation in the V-REP user manual
    '''

    return c_SetJointTargetVelocity(clientID, jointHandle, targetVelocity, operationMode)

def simxSetJointTargetPosition(clientID, jointHandle, targetPosition, operationMode):
    '''
    Please have a look at the function description/documentation in the V-REP user manual
    '''

    return c_SetJointTargetPosition(clientID, jointHandle, targetPosition, operationMode)

def simxJointGetForce(clientID, jointHandle, operationMode):
    '''
    Please have a look at the function description/documentation in the V-REP user manual
    '''
    force = ct.c_float()
    return c_GetJointForce(clientID, jointHandle, ct.byref(force), operationMode), force.value

def simxGetJointForce(clientID, jointHandle, operationMode):
    '''
    Please have a look at the function description/documentation in the V-REP user manual
    '''
    force = ct.c_float()
    return c_GetJointForce(clientID, jointHandle, ct.byref(force), operationMode), force.value

def simxSetJointForce(clientID, jointHandle, force, operationMode):
    '''
    Please have a look at the function description/documentation in the V-REP user manual
    '''
    return c_SetJointForce(clientID, jointHandle, force, operationMode)

def simxReadForceSensor(clientID, forceSensorHandle, operationMode):
    '''
    Please have a look at the function description/documentation in the V-REP user manual
    '''
    state = ct.c_ubyte()
    forceVector  = (ct.c_float*3)()
    torqueVector = (ct.c_float*3)()
    ret = c_ReadForceSensor(clientID, forceSensorHandle, ct.byref(state), forceVector, torqueVector, operationMode)
    arr1 = []
    for i in range(3):
        arr1.append(forceVector[i])
    arr2 = []
    for i in range(3):
        arr2.append(torqueVector[i])
    #if sys.version_info[0] == 3:
    #    state=state.value
    #else:
    #    state=ord(state.value)
    return ret, state.value, arr1, arr2 

def simxBreakForceSensor(clientID, forceSensorHandle, operationMode):
    '''
    Please have a look at the function description/documentation in the V-REP user manual
    '''
    return c_BreakForceSensor(clientID, forceSensorHandle, operationMode)

def simxReadVisionSensor(clientID, sensorHandle, operationMode):
    '''
    Please have a look at the function description/documentation in the V-REP user manual
    '''

    detectionState = ct.c_ubyte()
    auxValues      = ct.POINTER(ct.c_float)()
    auxValuesCount = ct.POINTER(ct.c_int)()
    ret = c_ReadVisionSensor(clientID, sensorHandle, ct.byref(detectionState), ct.byref(auxValues), ct.byref(auxValuesCount), operationMode)
    
    auxValues2 = []
    if ret == 0:
        s = 0
        for i in range(auxValuesCount[0]):
            auxValues2.append(auxValues[s:s+auxValuesCount[i+1]])
            s += auxValuesCount[i+1]

        #free C buffers
        c_ReleaseBuffer(auxValues)
        c_ReleaseBuffer(auxValuesCount)

    return ret, bool(detectionState.value!=0), auxValues2 

def simxGetObjectHandle(clientID, objectName, operationMode):
    '''
    Please have a look at the function description/documentation in the V-REP user manual
    '''
    handle = ct.c_int()
    if (sys.version_info[0] == 3) and (type(objectName) is str):
        objectName=objectName.encode('utf-8')
    return c_GetObjectHandle(clientID, objectName, ct.byref(handle), operationMode), handle.value

def simxGetVisionSensorImage(clientID, sensorHandle, options, operationMode):
    '''
    Please have a look at the function description/documentation in the V-REP user manual
    '''

    resolution = (ct.c_int*2)()
    c_image  = ct.POINTER(ct.c_byte)()
    bytesPerPixel = 3
    if (options and 1) != 0:
        bytesPerPixel = 1
    ret = c_GetVisionSensorImage(clientID, sensorHandle, resolution, ct.byref(c_image), options, operationMode)

    reso = []
    image = []
    if (ret == 0):
        image = [None]*resolution[0]*resolution[1]*bytesPerPixel
        for i in range(resolution[0] * resolution[1] * bytesPerPixel):
            image[i] = c_image[i]
        for i in range(2):
            reso.append(resolution[i])
    return ret, reso, image

def simxSetVisionSensorImage(clientID, sensorHandle, image, options, operationMode):
    '''
    Please have a look at the function description/documentation in the V-REP user manual
    '''
    size = len(image)
    image_bytes  = (ct.c_byte*size)(*image)
    return c_SetVisionSensorImage(clientID, sensorHandle, image_bytes, size, options, operationMode)

def simxGetVisionSensorDepthBuffer(clientID, sensorHandle, operationMode):
    '''
    Please have a look at the function description/documentation in the V-REP user manual
    '''
    c_buffer  = ct.POINTER(ct.c_float)()
    resolution = (ct.c_int*2)()
    ret = c_GetVisionSensorDepthBuffer(clientID, sensorHandle, resolution, ct.byref(c_buffer), operationMode)
    reso = []
    buffer = []
    if (ret == 0):
        buffer = [None]*resolution[0]*resolution[1]
        for i in range(resolution[0] * resolution[1]):
            buffer[i] = c_buffer[i]
        for i in range(2):
            reso.append(resolution[i])
    return ret, reso, buffer

def simxGetObjectChild(clientID, parentObjectHandle, childIndex, operationMode):
    '''
    Please have a look at the function description/documentation in the V-REP user manual
    '''
    childObjectHandle = ct.c_int()
    return c_GetObjectChild(clientID, parentObjectHandle, childIndex, ct.byref(childObjectHandle), operationMode), childObjectHandle.value

def simxGetObjectParent(clientID, childObjectHandle, operationMode):
    '''
    Please have a look at the function description/documentation in the V-REP user manual
    '''

    parentObjectHandle = ct.c_int()
    return c_GetObjectParent(clientID, childObjectHandle, ct.byref(parentObjectHandle), operationMode), parentObjectHandle.value

def simxReadProximitySensor(clientID, sensorHandle, operationMode):
    '''
    Please have a look at the function description/documentation in the V-REP user manual
    '''

    detectionState = ct.c_ubyte()
    detectedObjectHandle = ct.c_int()
    detectedPoint  = (ct.c_float*3)()
    detectedSurfaceNormalVector = (ct.c_float*3)()
    ret = c_ReadProximitySensor(clientID, sensorHandle, ct.byref(detectionState), detectedPoint, ct.byref(detectedObjectHandle), detectedSurfaceNormalVector, operationMode)
    arr1 = []
    for i in range(3):
        arr1.append(detectedPoint[i])
    arr2 = []
    for i in range(3):
        arr2.append(detectedSurfaceNormalVector[i])
    return ret, bool(detectionState.value!=0), arr1, detectedObjectHandle.value, arr2

def simxLoadModel(clientID, modelPathAndName, options, operationMode):
    '''
    Please have a look at the function description/documentation in the V-REP user manual
    '''
    baseHandle = ct.c_int()
    if (sys.version_info[0] == 3) and (type(modelPathAndName) is str):
        modelPathAndName=modelPathAndName.encode('utf-8')
    return c_LoadModel(clientID, modelPathAndName, options, ct.byref(baseHandle), operationMode), baseHandle.value

def simxLoadUI(clientID, uiPathAndName, options, operationMode):
    '''
    Please have a look at the function description/documentation in the V-REP user manual
    '''

    count = ct.c_int()
    uiHandles = ct.POINTER(ct.c_int)()
    if (sys.version_info[0] == 3) and (type(uiPathAndName) is str):
        uiPathAndName=uiPathAndName.encode('utf-8')
    ret = c_LoadUI(clientID, uiPathAndName, options, ct.byref(count), ct.byref(uiHandles), operationMode)
    
    handles = []
    if ret == 0:
        for i in range(count.value):
            handles.append(uiHandles[i])
        #free C buffers
        c_ReleaseBuffer(uiHandles)

    return ret, handles

def simxLoadScene(clientID, scenePathAndName, options, operationMode):
    '''
    Please have a look at the function description/documentation in the V-REP user manual
    '''

    if (sys.version_info[0] == 3) and (type(scenePathAndName) is str):
        scenePathAndName=scenePathAndName.encode('utf-8')
    return c_LoadScene(clientID, scenePathAndName, options, operationMode)

def simxStartSimulation(clientID, operationMode):
    '''
    Please have a look at the function description/documentation in the V-REP user manual
    '''

    return c_StartSimulation(clientID, operationMode)

def simxPauseSimulation(clientID, operationMode):
    '''
    Please have a look at the function description/documentation in the V-REP user manual
    '''

    return c_PauseSimulation(clientID, operationMode)

def simxStopSimulation(clientID, operationMode):
    '''
    Please have a look at the function description/documentation in the V-REP user manual
    '''

    return c_StopSimulation(clientID, operationMode)

def simxGetUIHandle(clientID, uiName, operationMode):
    '''
    Please have a look at the function description/documentation in the V-REP user manual
    '''

    handle = ct.c_int()
    if (sys.version_info[0] == 3) and (type(uiName) is str):
        uiName=uiName.encode('utf-8')
    return c_GetUIHandle(clientID, uiName, ct.byref(handle), operationMode), handle.value

def simxGetUISlider(clientID, uiHandle, uiButtonID, operationMode):
    '''
    Please have a look at the function description/documentation in the V-REP user manual
    '''

    position = ct.c_int()
    return c_GetUISlider(clientID, uiHandle, uiButtonID, ct.byref(position), operationMode), position.value

def simxSetUISlider(clientID, uiHandle, uiButtonID, position, operationMode):
    '''
    Please have a look at the function description/documentation in the V-REP user manual
    '''

    return c_SetUISlider(clientID, uiHandle, uiButtonID, position, operationMode)

def simxGetUIEventButton(clientID, uiHandle, operationMode):
    '''
    Please have a look at the function description/documentation in the V-REP user manual
    '''

    uiEventButtonID = ct.c_int()
    auxValues = (ct.c_int*2)()
    ret = c_GetUIEventButton(clientID, uiHandle, ct.byref(uiEventButtonID), auxValues, operationMode)
    arr = []
    for i in range(2):
        arr.append(auxValues[i])
    return ret, uiEventButtonID.value, arr

def simxGetUIButtonProperty(clientID, uiHandle, uiButtonID, operationMode):
    '''
    Please have a look at the function description/documentation in the V-REP user manual
    '''

    prop = ct.c_int()
    return c_GetUIButtonProperty(clientID, uiHandle, uiButtonID, ct.byref(prop), operationMode), prop.value

def simxSetUIButtonProperty(clientID, uiHandle, uiButtonID, prop, operationMode):
    '''
    Please have a look at the function description/documentation in the V-REP user manual
    '''
    
    return c_SetUIButtonProperty(clientID, uiHandle, uiButtonID, prop, operationMode)

def simxAddStatusbarMessage(clientID, message, operationMode):
    '''
    Please have a look at the function description/documentation in the V-REP user manual
    '''

    if (sys.version_info[0] == 3) and (type(message) is str):
        message=message.encode('utf-8')
    return c_AddStatusbarMessage(clientID, message, operationMode)

def simxAuxiliaryConsoleOpen(clientID, title, maxLines, mode, position, size, textColor, backgroundColor, operationMode):
    '''
    Please have a look at the function description/documentation in the V-REP user manual
    '''

    consoleHandle = ct.c_int()
    if (sys.version_info[0] == 3) and (type(title) is str):
        title=title.encode('utf-8')
    if position != None:
        c_position = (ct.c_int*2)(*position)
    else:
        c_position = None
    if size != None:
        c_size = (ct.c_int*2)(*size)
    else:
        c_size = None
    if textColor != None:
        c_textColor = (ct.c_float*3)(*textColor)
    else:
        c_textColor = None
    if backgroundColor != None:
        c_backgroundColor = (ct.c_float*3)(*backgroundColor)
    else:
        c_backgroundColor = None
    return c_AuxiliaryConsoleOpen(clientID, title, maxLines, mode, c_position, c_size, c_textColor, c_backgroundColor, ct.byref(consoleHandle), operationMode), consoleHandle.value

def simxAuxiliaryConsoleClose(clientID, consoleHandle, operationMode):
    '''
    Please have a look at the function description/documentation in the V-REP user manual
    '''

    return c_AuxiliaryConsoleClose(clientID, consoleHandle, operationMode)

def simxAuxiliaryConsolePrint(clientID, consoleHandle, txt, operationMode):
    '''
    Please have a look at the function description/documentation in the V-REP user manual
    '''

    if (sys.version_info[0] == 3) and (type(txt) is str):
        txt=txt.encode('utf-8')
    return c_AuxiliaryConsolePrint(clientID, consoleHandle, txt, operationMode)

def simxAuxiliaryConsoleShow(clientID, consoleHandle, showState, operationMode):
    '''
    Please have a look at the function description/documentation in the V-REP user manual
    '''

    return c_AuxiliaryConsoleShow(clientID, consoleHandle, showState, operationMode)

def simxGetObjectOrientation(clientID, objectHandle, relativeToObjectHandle, operationMode):
    '''
    Please have a look at the function description/documentation in the V-REP user manual
    '''
    eulerAngles = (ct.c_float*3)()
    ret = c_GetObjectOrientation(clientID, objectHandle, relativeToObjectHandle, eulerAngles, operationMode)
    arr = []
    for i in range(3):
        arr.append(eulerAngles[i])
    return ret, arr

def simxGetObjectPosition(clientID, objectHandle, relativeToObjectHandle, operationMode):
    '''
    Please have a look at the function description/documentation in the V-REP user manual
    '''
    position = (ct.c_float*3)()
    ret = c_GetObjectPosition(clientID, objectHandle, relativeToObjectHandle, position, operationMode)
    arr = []
    for i in range(3):
        arr.append(position[i])
    return ret, arr

def simxSetObjectOrientation(clientID, objectHandle, relativeToObjectHandle, eulerAngles, operationMode):
    '''
    Please have a look at the function description/documentation in the V-REP user manual
    '''

    angles = (ct.c_float*3)(*eulerAngles)
    return c_SetObjectOrientation(clientID, objectHandle, relativeToObjectHandle, angles, operationMode)

def simxSetObjectPosition(clientID, objectHandle, relativeToObjectHandle, position, operationMode):
    '''
    Please have a look at the function description/documentation in the V-REP user manual
    '''

    c_position = (ct.c_float*3)(*position)
    return c_SetObjectPosition(clientID, objectHandle, relativeToObjectHandle, c_position, operationMode)

def simxSetObjectParent(clientID, objectHandle, parentObject, keepInPlace, operationMode):
    '''
    Please have a look at the function description/documentation in the V-REP user manual
    '''

    return c_SetObjectParent(clientID, objectHandle, parentObject, keepInPlace, operationMode)

def simxSetUIButtonLabel(clientID, uiHandle, uiButtonID, upStateLabel, downStateLabel, operationMode):
    '''
    Please have a look at the function description/documentation in the V-REP user manual
    '''

    if sys.version_info[0] == 3:
        if type(upStateLabel) is str:
            upStateLabel=upStateLabel.encode('utf-8')
        if type(downStateLabel) is str:
            downStateLabel=downStateLabel.encode('utf-8')
    return c_SetUIButtonLabel(clientID, uiHandle, uiButtonID, upStateLabel, downStateLabel, operationMode)

def simxGetLastErrors(clientID, operationMode):
    '''
    Please have a look at the function description/documentation in the V-REP user manual
    '''
    errors =[]
    errorCnt = ct.c_int()
    errorStrings = ct.POINTER(ct.c_char)()
    ret = c_GetLastErrors(clientID, ct.byref(errorCnt), ct.byref(errorStrings), operationMode)
    if ret == 0:
        s = 0
        for i in range(errorCnt.value):
            a = bytearray()
            while errorStrings[s] != b'\0':
                if sys.version_info[0] == 3:
                    a.append(int.from_bytes(errorStrings[s],'big'))
                else:
                    a.append(errorStrings[s])
                s += 1
            s += 1 #skip null
            if sys.version_info[0] == 3:
                errors.append(str(a,'utf-8'))
            else:
                errors.append(str(a))

    return ret, errors

def simxGetArrayParameter(clientID, paramIdentifier, operationMode):
    '''
    Please have a look at the function description/documentation in the V-REP user manual
    '''
    paramValues = (ct.c_float*3)()
    ret = c_GetArrayParameter(clientID, paramIdentifier, paramValues, operationMode)
    arr = []
    for i in range(3):
        arr.append(paramValues[i])
    return ret, arr

def simxSetArrayParameter(clientID, paramIdentifier, paramValues, operationMode):
    '''
    Please have a look at the function description/documentation in the V-REP user manual
    '''

    c_paramValues = (ct.c_float*3)(*paramValues)
    return c_SetArrayParameter(clientID, paramIdentifier, c_paramValues, operationMode)

def simxGetBooleanParameter(clientID, paramIdentifier, operationMode):
    '''
    Please have a look at the function description/documentation in the V-REP user manual
    '''

    paramValue = ct.c_ubyte()
    return c_GetBooleanParameter(clientID, paramIdentifier, ct.byref(paramValue), operationMode), bool(paramValue.value!=0)

def simxSetBooleanParameter(clientID, paramIdentifier, paramValue, operationMode):
    '''
    Please have a look at the function description/documentation in the V-REP user manual
    '''

    return c_SetBooleanParameter(clientID, paramIdentifier, paramValue, operationMode)

def simxGetIntegerParameter(clientID, paramIdentifier, operationMode):
    '''
    Please have a look at the function description/documentation in the V-REP user manual
    '''

    paramValue = ct.c_int()
    return c_GetIntegerParameter(clientID, paramIdentifier, ct.byref(paramValue), operationMode), paramValue.value

def simxSetIntegerParameter(clientID, paramIdentifier, paramValue, operationMode):
    '''
    Please have a look at the function description/documentation in the V-REP user manual
    '''

    return c_SetIntegerParameter(clientID, paramIdentifier, paramValue, operationMode)

def simxGetFloatingParameter(clientID, paramIdentifier, operationMode):
    '''
    Please have a look at the function description/documentation in the V-REP user manual
    '''

    paramValue = ct.c_float()
    return c_GetFloatingParameter(clientID, paramIdentifier, ct.byref(paramValue), operationMode), paramValue.value

def simxSetFloatingParameter(clientID, paramIdentifier, paramValue, operationMode):
    '''
    Please have a look at the function description/documentation in the V-REP user manual
    '''

    return c_SetFloatingParameter(clientID, paramIdentifier, paramValue, operationMode)

def simxGetStringParameter(clientID, paramIdentifier, operationMode):
    '''
    Please have a look at the function description/documentation in the V-REP user manual
    '''
    paramValue = ct.POINTER(ct.c_char)()
    ret = c_GetStringParameter(clientID, paramIdentifier, ct.byref(paramValue), operationMode)
    
    a = bytearray()
    if ret == 0:
        i = 0
        while paramValue[i] != b'\0':
            if sys.version_info[0] == 3:
                a.append(int.from_bytes(paramValue[i],'big'))
            else:
                a.append(paramValue[i])
            i=i+1
    if sys.version_info[0] == 3:
        a=str(a,'utf-8')
    else:
        a=str(a)
    return ret, a

def simxGetCollisionHandle(clientID, collisionObjectName, operationMode):
    '''
    Please have a look at the function description/documentation in the V-REP user manual
    '''

    handle = ct.c_int()
    if (sys.version_info[0] == 3) and (type(collisionObjectName) is str):
        collisionObjectName=collisionObjectName.encode('utf-8')
    return c_GetCollisionHandle(clientID, collisionObjectName, ct.byref(handle), operationMode), handle.value

def simxGetCollectionHandle(clientID, collectionName, operationMode):
    '''
    Please have a look at the function description/documentation in the V-REP user manual
    '''

    handle = ct.c_int()
    if (sys.version_info[0] == 3) and (type(collectionName) is str):
        collectionName=collectionName.encode('utf-8')
    return c_GetCollectionHandle(clientID, collectionName, ct.byref(handle), operationMode), handle.value

def simxGetDistanceHandle(clientID, distanceObjectName, operationMode):
    '''
    Please have a look at the function description/documentation in the V-REP user manual
    '''

    handle = ct.c_int()
    if (sys.version_info[0] == 3) and (type(distanceObjectName) is str):
        distanceObjectName=distanceObjectName.encode('utf-8')
    return c_GetDistanceHandle(clientID, distanceObjectName, ct.byref(handle), operationMode), handle.value

def simxReadCollision(clientID, collisionObjectHandle, operationMode):
    '''
    Please have a look at the function description/documentation in the V-REP user manual
    '''
    collisionState = ct.c_ubyte()
    return c_ReadCollision(clientID, collisionObjectHandle, ct.byref(collisionState), operationMode), bool(collisionState.value!=0)

def simxReadDistance(clientID, distanceObjectHandle, operationMode):
    '''
    Please have a look at the function description/documentation in the V-REP user manual
    '''

    minimumDistance = ct.c_float()
    return c_ReadDistance(clientID, distanceObjectHandle, ct.byref(minimumDistance), operationMode), minimumDistance.value

def simxRemoveObject(clientID, objectHandle, operationMode):
    '''
    Please have a look at the function description/documentation in the V-REP user manual
    '''

    return c_RemoveObject(clientID, objectHandle, operationMode)

def simxRemoveModel(clientID, objectHandle, operationMode):
    '''
    Please have a look at the function description/documentation in the V-REP user manual
    '''

    return c_RemoveModel(clientID, objectHandle, operationMode)

def simxRemoveUI(clientID, uiHandle, operationMode):
    '''
    Please have a look at the function description/documentation in the V-REP user manual
    '''

    return c_RemoveUI(clientID, uiHandle, operationMode)

def simxCloseScene(clientID, operationMode):
    '''
    Please have a look at the function description/documentation in the V-REP user manual
    '''

    return c_CloseScene(clientID, operationMode)

def simxGetObjects(clientID, objectType, operationMode):
    '''
    Please have a look at the function description/documentation in the V-REP user manual
    '''

    objectCount = ct.c_int()
    objectHandles = ct.POINTER(ct.c_int)()

    ret = c_GetObjects(clientID, objectType, ct.byref(objectCount), ct.byref(objectHandles), operationMode)
    handles = []
    if ret == 0:
        for i in range(objectCount.value):
            handles.append(objectHandles[i])

    return ret, handles


def simxDisplayDialog(clientID, titleText, mainText, dialogType, initialText, titleColors, dialogColors, operationMode):
    '''
    Please have a look at the function description/documentation in the V-REP user manual
    '''
    if titleColors != None:
        c_titleColors  = (ct.c_float*6)(*titleColors)
    else:
        c_titleColors  = None
    if dialogColors != None:
        c_dialogColors  = (ct.c_float*6)(*dialogColors)
    else:
        c_dialogColors  = None

    c_dialogHandle = ct.c_int()
    c_uiHandle = ct.c_int()
    if sys.version_info[0] == 3:
        if type(titleText) is str:
            titleText=titleText.encode('utf-8')
        if type(mainText) is str:
            mainText=mainText.encode('utf-8')
        if type(initialText) is str:
            initialText=initialText.encode('utf-8')
    return c_DisplayDialog(clientID, titleText, mainText, dialogType, initialText, c_titleColors, c_dialogColors, ct.byref(c_dialogHandle), ct.byref(c_uiHandle), operationMode), c_dialogHandle.value, c_uiHandle.value

def simxEndDialog(clientID, dialogHandle, operationMode):
    '''
    Please have a look at the function description/documentation in the V-REP user manual
    '''

    return c_EndDialog(clientID, dialogHandle, operationMode)

def simxGetDialogInput(clientID, dialogHandle, operationMode):
    '''
    Please have a look at the function description/documentation in the V-REP user manual
    '''
    inputText = ct.POINTER(ct.c_char)()
    ret = c_GetDialogInput(clientID, dialogHandle, ct.byref(inputText), operationMode)
    
    a = bytearray()
    if ret == 0:
        i = 0
        while inputText[i] != b'\0':
            if sys.version_info[0] == 3:
                a.append(int.from_bytes(inputText[i],'big'))
            else:
                a.append(inputText[i])
            i = i+1

    if sys.version_info[0] == 3:
        a=str(a,'utf-8')
    else:
        a=str(a)
    return ret, a


def simxGetDialogResult(clientID, dialogHandle, operationMode):
    '''
    Please have a look at the function description/documentation in the V-REP user manual
    '''
    result = ct.c_int()
    return c_GetDialogResult(clientID, dialogHandle, ct.byref(result), operationMode), result.value

def simxCopyPasteObjects(clientID, objectHandles, operationMode):
    '''
    Please have a look at the function description/documentation in the V-REP user manual
    '''
    c_objectHandles  = (ct.c_int*len(objectHandles))(*objectHandles)
    c_objectHandles = ct.cast(c_objectHandles,ct.POINTER(ct.c_int)) # IronPython needs this
    newObjectCount   = ct.c_int()
    newObjectHandles = ct.POINTER(ct.c_int)()
    ret = c_CopyPasteObjects(clientID, c_objectHandles, len(objectHandles), ct.byref(newObjectHandles), ct.byref(newObjectCount), operationMode)

    newobj = []
    if ret == 0:
        for i in range(newObjectCount.value):
            newobj.append(newObjectHandles[i])

    return ret, newobj


def simxGetObjectSelection(clientID, operationMode):
    '''
    Please have a look at the function description/documentation in the V-REP user manual
    '''
    objectCount   = ct.c_int()
    objectHandles = ct.POINTER(ct.c_int)()
    ret = c_GetObjectSelection(clientID, ct.byref(objectHandles), ct.byref(objectCount), operationMode)

    newobj = []
    if ret == 0:
        for i in range(objectCount.value):
            newobj.append(objectHandles[i])

    return ret, newobj


def simxSetObjectSelection(clientID, objectHandles, operationMode):
    '''
    Please have a look at the function description/documentation in the V-REP user manual
    '''

    c_objectHandles  = (ct.c_int*len(objectHandles))(*objectHandles)
    return c_SetObjectSelection(clientID, c_objectHandles, len(objectHandles), operationMode)

def simxClearFloatSignal(clientID, signalName, operationMode):
    '''
    Please have a look at the function description/documentation in the V-REP user manual
    '''

    if (sys.version_info[0] == 3) and (type(signalName) is str):
        signalName=signalName.encode('utf-8')
    return c_ClearFloatSignal(clientID, signalName, operationMode)

def simxClearIntegerSignal(clientID, signalName, operationMode):
    '''
    Please have a look at the function description/documentation in the V-REP user manual
    '''

    if (sys.version_info[0] == 3) and (type(signalName) is str):
        signalName=signalName.encode('utf-8')
    return c_ClearIntegerSignal(clientID, signalName, operationMode)

def simxClearStringSignal(clientID, signalName, operationMode):
    '''
    Please have a look at the function description/documentation in the V-REP user manual
    '''

    if (sys.version_info[0] == 3) and (type(signalName) is str):
        signalName=signalName.encode('utf-8')
    return c_ClearStringSignal(clientID, signalName, operationMode)

def simxGetFloatSignal(clientID, signalName, operationMode):
    '''
    Please have a look at the function description/documentation in the V-REP user manual
    '''

    signalValue = ct.c_float()
    if (sys.version_info[0] == 3) and (type(signalName) is str):
        signalName=signalName.encode('utf-8')
    return c_GetFloatSignal(clientID, signalName, ct.byref(signalValue), operationMode), signalValue.value

def simxGetIntegerSignal(clientID, signalName, operationMode):
    '''
    Please have a look at the function description/documentation in the V-REP user manual
    '''

    signalValue = ct.c_int()
    if (sys.version_info[0] == 3) and (type(signalName) is str):
        signalName=signalName.encode('utf-8')
    return c_GetIntegerSignal(clientID, signalName, ct.byref(signalValue), operationMode), signalValue.value

def simxGetStringSignal(clientID, signalName, operationMode):
    '''
    Please have a look at the function description/documentation in the V-REP user manual
    '''

    signalLength = ct.c_int();
    signalValue = ct.POINTER(ct.c_ubyte)()
    if (sys.version_info[0] == 3) and (type(signalName) is str):
        signalName=signalName.encode('utf-8')
    ret = c_GetStringSignal(clientID, signalName, ct.byref(signalValue), ct.byref(signalLength), operationMode)

    a = bytearray()
    if ret == 0:
        for i in range(signalLength.value):
            a.append(signalValue[i])
    if sys.version_info[0] != 3:
        a=str(a)

    return ret, a

def simxGetAndClearStringSignal(clientID, signalName, operationMode):
    '''
    Please have a look at the function description/documentation in the V-REP user manual
    '''

    signalLength = ct.c_int();
    signalValue = ct.POINTER(ct.c_ubyte)()
    if (sys.version_info[0] == 3) and (type(signalName) is str):
        signalName=signalName.encode('utf-8')
    ret = c_GetAndClearStringSignal(clientID, signalName, ct.byref(signalValue), ct.byref(signalLength), operationMode)

    a = bytearray()
    if ret == 0:
        for i in range(signalLength.value):
            a.append(signalValue[i])
    if sys.version_info[0] != 3:
        a=str(a)

    return ret, a

def simxReadStringStream(clientID, signalName, operationMode):
    '''
    Please have a look at the function description/documentation in the V-REP user manual
    '''

    signalLength = ct.c_int();
    signalValue = ct.POINTER(ct.c_ubyte)()
    if (sys.version_info[0] == 3) and (type(signalName) is str):
        signalName=signalName.encode('utf-8')
    ret = c_ReadStringStream(clientID, signalName, ct.byref(signalValue), ct.byref(signalLength), operationMode)

    a = bytearray()
    if ret == 0:
        for i in range(signalLength.value):
            a.append(signalValue[i])
    if sys.version_info[0] != 3:
        a=str(a)

    return ret, a

def simxSetFloatSignal(clientID, signalName, signalValue, operationMode):
    '''
    Please have a look at the function description/documentation in the V-REP user manual
    '''

    if (sys.version_info[0] == 3) and (type(signalName) is str):
        signalName=signalName.encode('utf-8')
    return c_SetFloatSignal(clientID, signalName, signalValue, operationMode)

def simxSetIntegerSignal(clientID, signalName, signalValue, operationMode):
    '''
    Please have a look at the function description/documentation in the V-REP user manual
    '''

    if (sys.version_info[0] == 3) and (type(signalName) is str):
        signalName=signalName.encode('utf-8')
    return c_SetIntegerSignal(clientID, signalName, signalValue, operationMode)

def simxSetStringSignal(clientID, signalName, signalValue, operationMode):
    '''
    Please have a look at the function description/documentation in the V-REP user manual
    '''

    sigV=signalValue
    if sys.version_info[0] == 3:
        if type(signalName) is str:
            signalName=signalName.encode('utf-8')
        if type(signalValue) is bytearray:
            sigV  = (ct.c_ubyte*len(signalValue))(*signalValue)
        if type(signalValue) is str:
            signalValue=signalValue.encode('utf-8')
            sigV  = (ct.c_ubyte*len(signalValue))(*signalValue)
    else:
        if type(signalValue) is bytearray:
            sigV = (ct.c_ubyte*len(signalValue))(*signalValue)
        if type(signalValue) is str:
            signalValue=bytearray(signalValue)
            sigV = (ct.c_ubyte*len(signalValue))(*signalValue)
    sigV=ct.cast(sigV,ct.POINTER(ct.c_ubyte)) # IronPython needs this
    return c_SetStringSignal(clientID, signalName, sigV, len(signalValue), operationMode)

def simxAppendStringSignal(clientID, signalName, signalValue, operationMode):
    '''
    Please have a look at the function description/documentation in the V-REP user manual
    '''

    sigV=signalValue
    if sys.version_info[0] == 3:
        if type(signalName) is str:
            signalName=signalName.encode('utf-8')
        if type(signalValue) is bytearray:
            sigV  = (ct.c_ubyte*len(signalValue))(*signalValue)
        if type(signalValue) is str:
            signalValue=signalValue.encode('utf-8')
            sigV  = (ct.c_ubyte*len(signalValue))(*signalValue)
    else:
        if type(signalValue) is bytearray:
            sigV = (ct.c_ubyte*len(signalValue))(*signalValue)
        if type(signalValue) is str:
            signalValue=bytearray(signalValue)
            sigV = (ct.c_ubyte*len(signalValue))(*signalValue)
    sigV=ct.cast(sigV,ct.POINTER(ct.c_ubyte)) # IronPython needs this
    return c_AppendStringSignal(clientID, signalName, sigV, len(signalValue), operationMode)

def simxWriteStringStream(clientID, signalName, signalValue, operationMode):
    '''
    Please have a look at the function description/documentation in the V-REP user manual
    '''

    sigV=signalValue
    if sys.version_info[0] == 3:
        if type(signalName) is str:
            signalName=signalName.encode('utf-8')
        if type(signalValue) is bytearray:
            sigV  = (ct.c_ubyte*len(signalValue))(*signalValue)
        if type(signalValue) is str:
            signalValue=signalValue.encode('utf-8')
            sigV  = (ct.c_ubyte*len(signalValue))(*signalValue)
    else:
        if type(signalValue) is bytearray:
            sigV = (ct.c_ubyte*len(signalValue))(*signalValue)
        if type(signalValue) is str:
            signalValue=bytearray(signalValue)
            sigV = (ct.c_ubyte*len(signalValue))(*signalValue)
    sigV=ct.cast(sigV,ct.POINTER(ct.c_ubyte)) # IronPython needs this
    return c_WriteStringStream(clientID, signalName, sigV, len(signalValue), operationMode)

def simxGetObjectFloatParameter(clientID, objectHandle, parameterID, operationMode):
    '''
    Please have a look at the function description/documentation in the V-REP user manual
    '''
    
    parameterValue = ct.c_float()
    return c_GetObjectFloatParameter(clientID, objectHandle, parameterID, ct.byref(parameterValue), operationMode), parameterValue.value 

def simxSetObjectFloatParameter(clientID, objectHandle, parameterID, parameterValue, operationMode):
    '''
    Please have a look at the function description/documentation in the V-REP user manual
    '''

    return c_SetObjectFloatParameter(clientID, objectHandle, parameterID, parameterValue, operationMode)

def simxGetObjectIntParameter(clientID, objectHandle, parameterID, operationMode):
    '''
    Please have a look at the function description/documentation in the V-REP user manual
    '''

    parameterValue = ct.c_int() 
    return c_GetObjectIntParameter(clientID, objectHandle, parameterID, ct.byref(parameterValue), operationMode), parameterValue.value

def simxSetObjectIntParameter(clientID, objectHandle, parameterID, parameterValue, operationMode):
    '''
    Please have a look at the function description/documentation in the V-REP user manual
    '''

    return c_SetObjectIntParameter(clientID, objectHandle, parameterID, parameterValue, operationMode)

def simxGetModelProperty(clientID, objectHandle, operationMode):
    '''
    Please have a look at the function description/documentation in the V-REP user manual
    '''
    prop = ct.c_int()
    return c_GetModelProperty(clientID, objectHandle, ct.byref(prop), operationMode), prop.value

def simxSetModelProperty(clientID, objectHandle, prop, operationMode):
    '''
    Please have a look at the function description/documentation in the V-REP user manual
    '''

    return c_SetModelProperty(clientID, objectHandle, prop, operationMode)

def simxStart(connectionAddress, connectionPort, waitUntilConnected, doNotReconnectOnceDisconnected, timeOutInMs, commThreadCycleInMs):
    '''
    Please have a look at the function description/documentation in the V-REP user manual
    '''

    if (sys.version_info[0] == 3) and (type(connectionAddress) is str):
        connectionAddress=connectionAddress.encode('utf-8')
    return c_Start(connectionAddress, connectionPort, waitUntilConnected, doNotReconnectOnceDisconnected, timeOutInMs, commThreadCycleInMs)

def simxFinish(clientID):
    '''
    Please have a look at the function description/documentation in the V-REP user manual
    '''

    return c_Finish(clientID)

def simxGetPingTime(clientID):
    '''
    Please have a look at the function description/documentation in the V-REP user manual
    '''
    pingTime = ct.c_int()
    return c_GetPingTime(clientID, ct.byref(pingTime)), pingTime.value

def simxGetLastCmdTime(clientID):
    '''
    Please have a look at the function description/documentation in the V-REP user manual
    '''

    return c_GetLastCmdTime(clientID)

def simxSynchronousTrigger(clientID):
    '''
    Please have a look at the function description/documentation in the V-REP user manual
    '''

    return c_SynchronousTrigger(clientID)

def simxSynchronous(clientID, enable):
    '''
    Please have a look at the function description/documentation in the V-REP user manual
    '''

    return c_Synchronous(clientID, enable)

def simxPauseCommunication(clientID, enable):
    '''
    Please have a look at the function description/documentation in the V-REP user manual
    '''

    return c_PauseCommunication(clientID, enable)

def simxGetInMessageInfo(clientID, infoType):
    '''
    Please have a look at the function description/documentation in the V-REP user manual
    '''
    info = ct.c_int()
    return c_GetInMessageInfo(clientID, infoType, ct.byref(info)), info.value

def simxGetOutMessageInfo(clientID, infoType):
    '''
    Please have a look at the function description/documentation in the V-REP user manual
    '''
    info = ct.c_int()
    return c_GetOutMessageInfo(clientID, infoType, ct.byref(info)), info.value

def simxGetConnectionId(clientID):
    '''
    Please have a look at the function description/documentation in the V-REP user manual
    '''

    return c_GetConnectionId(clientID)

def simxCreateBuffer(bufferSize):
    '''
    Please have a look at the function description/documentation in the V-REP user manual
    '''

    return c_CreateBuffer(bufferSize)

def simxReleaseBuffer(buffer):
    '''
    Please have a look at the function description/documentation in the V-REP user manual
    '''

    return c_ReleaseBuffer(buffer)

def simxTransferFile(clientID, filePathAndName, fileName_serverSide, timeOut, operationMode):
    '''
    Please have a look at the function description/documentation in the V-REP user manual
    '''

    if (sys.version_info[0] == 3) and (type(filePathAndName) is str):
        filePathAndName=filePathAndName.encode('utf-8')
    return c_TransferFile(clientID, filePathAndName, fileName_serverSide, timeOut, operationMode)

def simxEraseFile(clientID, fileName_serverSide, operationMode):
    '''
    Please have a look at the function description/documentation in the V-REP user manual
    '''

    if (sys.version_info[0] == 3) and (type(fileName_serverSide) is str):
        fileName_serverSide=fileName_serverSide.encode('utf-8')
    return c_EraseFile(clientID, fileName_serverSide, operationMode)

def simxCreateDummy(clientID, size, color, operationMode):
    '''
    Please have a look at the function description/documentation in the V-REP user manual
    '''

    handle = ct.c_int()
    if color != None:
        c_color = (ct.c_ubyte*12)(*color)
    else:
        c_color = None
    return c_CreateDummy(clientID, size, c_color, ct.byref(handle), operationMode), handle.value

def simxQuery(clientID, signalName, signalValue, retSignalName, timeOutInMs):
    '''
    Please have a look at the function description/documentation in the V-REP user manual
    '''

    retSignalLength = ct.c_int();
    retSignalValue = ct.POINTER(ct.c_ubyte)()

    sigV=signalValue
    if sys.version_info[0] == 3:
        if type(signalName) is str:
            signalName=signalName.encode('utf-8')
        if type(retSignalName) is str:
            retSignalName=retSignalName.encode('utf-8')
        if type(signalValue) is bytearray:
            sigV  = (ct.c_ubyte*len(signalValue))(*signalValue)
        if type(signalValue) is str:
            signalValue=signalValue.encode('utf-8')
            sigV  = (ct.c_ubyte*len(signalValue))(*signalValue)
    else:
        if type(signalValue) is bytearray:
            sigV = (ct.c_ubyte*len(signalValue))(*signalValue)
        if type(signalValue) is str:
            signalValue=bytearray(signalValue)
            sigV = (ct.c_ubyte*len(signalValue))(*signalValue)
    sigV=ct.cast(sigV,ct.POINTER(ct.c_ubyte)) # IronPython needs this

    ret = c_Query(clientID, signalName, sigV, len(signalValue), retSignalName, ct.byref(retSignalValue), ct.byref(retSignalLength), timeOutInMs)

    a = bytearray()
    if ret == 0:
        for i in range(retSignalLength.value):
            a.append(retSignalValue[i])
    if sys.version_info[0] != 3:
        a=str(a)

    return ret, a

def simxGetObjectGroupData(clientID, objectType, dataType, operationMode):
    '''
    Please have a look at the function description/documentation in the V-REP user manual
    '''

    handles =[]
    intData =[]
    floatData =[]
    stringData =[]
    handlesC = ct.c_int()
    handlesP = ct.POINTER(ct.c_int)()
    intDataC = ct.c_int()
    intDataP = ct.POINTER(ct.c_int)()
    floatDataC = ct.c_int()
    floatDataP = ct.POINTER(ct.c_float)()
    stringDataC = ct.c_int()
    stringDataP = ct.POINTER(ct.c_char)()
    ret = c_GetObjectGroupData(clientID, objectType, dataType, ct.byref(handlesC), ct.byref(handlesP), ct.byref(intDataC), ct.byref(intDataP), ct.byref(floatDataC), ct.byref(floatDataP), ct.byref(stringDataC), ct.byref(stringDataP), operationMode)
    
    if ret == 0:
        for i in range(handlesC.value):
            handles.append(handlesP[i])
        for i in range(intDataC.value):
            intData.append(intDataP[i])
        for i in range(floatDataC.value):
            floatData.append(floatDataP[i])
        s = 0
        for i in range(stringDataC.value):
            a = bytearray()
            while stringDataP[s] != b'\0':
                if sys.version_info[0] == 3:
                    a.append(int.from_bytes(stringDataP[s],'big'))
                else:
                    a.append(stringDataP[s])
                s += 1
            s += 1 #skip null
            if sys.version_info[0] == 3:
                a=str(a,'utf-8')
            else:
                a=str(a)
            stringData.append(a)
 
    return ret, handles, intData, floatData, stringData

def simxCallScriptFunction(clientID, scriptDescription, options, functionName, inputInts, inputFloats, inputStrings, inputBuffer, operationMode):
    '''
    Please have a look at the function description/documentation in the V-REP user manual
    '''

    inputBufferV=inputBuffer
    if sys.version_info[0] == 3:
        if type(scriptDescription) is str:
            scriptDescription=scriptDescription.encode('utf-8')
        if type(functionName) is str:
            functionName=functionName.encode('utf-8')
        if type(inputBuffer) is bytearray:
            inputBufferV  = (ct.c_ubyte*len(inputBuffer))(*inputBuffer)
        if type(inputBuffer) is str:
            inputBuffer=inputBuffer.encode('utf-8')
            inputBufferV  = (ct.c_ubyte*len(inputBuffer))(*inputBuffer)
    else:
        if type(inputBuffer) is bytearray:
            inputBufferV = (ct.c_ubyte*len(inputBuffer))(*inputBuffer)
        if type(inputBuffer) is str:
            inputBuffer=bytearray(inputBuffer)
            inputBufferV = (ct.c_ubyte*len(inputBuffer))(*inputBuffer)
    inputBufferV=ct.cast(inputBufferV,ct.POINTER(ct.c_ubyte)) # IronPython needs this

    c_inInts  = (ct.c_int*len(inputInts))(*inputInts)
    c_inInts = ct.cast(c_inInts,ct.POINTER(ct.c_int)) # IronPython needs this
    c_inFloats  = (ct.c_float*len(inputFloats))(*inputFloats)
    c_inFloats = ct.cast(c_inFloats,ct.POINTER(ct.c_float)) # IronPython needs this

    concatStr=''.encode('utf-8')
    for i in range(len(inputStrings)):
        a=inputStrings[i]
        a=a+'\0'
        if type(a) is str:
            a=a.encode('utf-8')
        concatStr=concatStr+a
    c_inStrings  = (ct.c_char*len(concatStr))(*concatStr)

    intDataOut =[]
    floatDataOut =[]
    stringDataOut =[]
    bufferOut =bytearray()

    intDataC = ct.c_int()
    intDataP = ct.POINTER(ct.c_int)()
    floatDataC = ct.c_int()
    floatDataP = ct.POINTER(ct.c_float)()
    stringDataC = ct.c_int()
    stringDataP = ct.POINTER(ct.c_char)()
    bufferS = ct.c_int()
    bufferP = ct.POINTER(ct.c_ubyte)()

    ret = c_CallScriptFunction(clientID,scriptDescription,options,functionName,len(inputInts),c_inInts,len(inputFloats),c_inFloats,len(inputStrings),c_inStrings,len(inputBuffer),inputBufferV,ct.byref(intDataC),ct.byref(intDataP),ct.byref(floatDataC),ct.byref(floatDataP),ct.byref(stringDataC),ct.byref(stringDataP),ct.byref(bufferS),ct.byref(bufferP),operationMode)

    if ret == 0:
        for i in range(intDataC.value):
            intDataOut.append(intDataP[i])
        for i in range(floatDataC.value):
            floatDataOut.append(floatDataP[i])
        s = 0
        for i in range(stringDataC.value):
            a = bytearray()
            while stringDataP[s] != b'\0':
                if sys.version_info[0] == 3:
                    a.append(int.from_bytes(stringDataP[s],'big'))
                else:
                    a.append(stringDataP[s])
                s += 1
            s += 1 #skip null
            if sys.version_info[0] == 3:
                a=str(a,'utf-8')
            else:
                a=str(a)
            stringDataOut.append(a)
        for i in range(bufferS.value):
            bufferOut.append(bufferP[i])
    if sys.version_info[0] != 3:
        bufferOut=str(bufferOut)

    return ret, intDataOut, floatDataOut, stringDataOut, bufferOut

def simxGetObjectVelocity(clientID, objectHandle, operationMode):
    '''
    Please have a look at the function description/documentation in the V-REP user manual
    '''
    linearVel  = (ct.c_float*3)()
    angularVel = (ct.c_float*3)()
    ret = c_GetObjectVelocity(clientID, objectHandle, linearVel, angularVel, operationMode)
    arr1 = []
    for i in range(3):
        arr1.append(linearVel[i])
    arr2 = []
    for i in range(3):
        arr2.append(angularVel[i])
    return ret, arr1, arr2 

def simxPackInts(intList):
    '''
    Please have a look at the function description/documentation in the V-REP user manual
    '''
    
    if sys.version_info[0] == 3:
        s=bytes()
        for i in range(len(intList)):
            s=s+struct.pack('<i',intList[i])
        s=bytearray(s)
    else:
        s=''
        for i in range(len(intList)):
            s+=struct.pack('<i',intList[i])
    return s

def simxUnpackInts(intsPackedInString):
    '''
    Please have a look at the function description/documentation in the V-REP user manual
    '''
    b=[]
    for i in range(int(len(intsPackedInString)/4)):
        b.append(struct.unpack('<i',intsPackedInString[4*i:4*(i+1)])[0])
    return b

def simxPackFloats(floatList):
    '''
    Please have a look at the function description/documentation in the V-REP user manual
    '''

    if sys.version_info[0] == 3:
        s=bytes()
        for i in range(len(floatList)):
            s=s+struct.pack('<f',floatList[i])
        s=bytearray(s)
    else:
        s=''
        for i in range(len(floatList)):
            s+=struct.pack('<f',floatList[i])
    return s

def simxUnpackFloats(floatsPackedInString):
    '''
    Please have a look at the function description/documentation in the V-REP user manual
    '''
    b=[]
    for i in range(int(len(floatsPackedInString)/4)):
        b.append(struct.unpack('<f',floatsPackedInString[4*i:4*(i+1)])[0])
    return b
