# Supplementary material for: Supervised Learning in SNN via Reward-Modulated Spike-Timing-Dependent Plasticity for a Target Reaching Vehicle
Source: Front Neurorobot. 2019 May 3;13:18. doi: 10.3389/fnbot.2019.00018 (PMC6509616; doi:10.3389/fnbot.2019.00018)
Supplement: Supplementary file 1 [file Data_Sheet_1.ZIP › SNN-Controller_final/Training/RSTDP_simulationLearningGA - Kopie.py]

import RSTDP_networkGA as sNN
import error_plots as plot
import numpy as np
import random
from datetime import datetime

#initially 100, just to test it was changed to 200
snn = sNN.network(True,False,3,50)

adjL = adjR = 1
data = []
episodes = 0

def init_simulation():
    outSet = False
    while(not outSet):
        out = input('please enter the output type (discrete|continuous):   ')
        if((out!='discrete')&(out!='continuous')):
            print('you entered ' + out)
            print('you have to either enter discrete or continuous, please try again.')
        else:
            print('output type is set to ' + out + '!')
            outSet = True
    '''
    conSet = False
    while(not conSet):
        con = input('please enter the connectivity type (split|blackbox):   ')
        if(con!='split')&(con!='blackbox'):
            print('you entered ' + con)
            print('you have to either enter split or blackbox, please try again.')
        else:
            print('connectivity type is set to ' + con + '!')
            conSet = True
    '''
    ep = int(input('please enter the amount of episodes you want to train:   '))
    print('you set no. of training episodes to %i!'%ep)
    file = 'dataTableGAprecise.txt'
    data = np.genfromtxt(file,delimiter=',')
    #w1 = [(10+random.random()*5) for x in range(0,int(snn.layerSizes[0]*snn.layerSizes[1]))]
    #w2 = [(2.5+random.random()*2.5) for x in range(0,int(2*snn.layerSizes[1]))]
    w1 = [(18+random.random()*7) for x in range(0,int(snn.layerSizes[0]*snn.layerSizes[1]*0.8))]+[-3-(random.random()*2) for x in range(0,int(snn.layerSizes[0]*snn.layerSizes[1]*0.2))]
    w2 = [(3+random.random()*2) for x in range(0,int(2*snn.layerSizes[1]*0.8))]+[-2-(random.random()) for x in range(0,int(2*snn.layerSizes[1]*0.2))]
    random.shuffle(w1)
    random.shuffle(w2)
    w3 = [0. for x in range(snn.layerSizes[0])]
    '''
    #this is how in my opinion the weights should be arranged for high accuracy:
    w_acc = [ 5. for x in range(0,int(snn.layerSizes[1]/2))]
    w_exc = [10. for x in range(0,int(snn.layerSizes[1]/2))]
    w_2    = [2. for x in range(0,int(snn.layerSizes[1]/2))] 
    w_0    = [0. for x in range(0,int(snn.layerSizes[1]/2))]
    w_yPos = w_exc + w_0
    w_xNeg = w_exc + w_exc 
    w_yNeg = w_0 + w_exc
    w2 = w_acc + w_0 + w_0 + w_acc
    w1 = w_yPos + w_xNeg + w_yNeg
    #'''
    snn.setConnectivity('blackbox',w1,w2,w3)
    snn.setOutputType(out)        
    
    return data,ep


data,episodes = init_simulation()
length = len(data)
snn.etaStep = (snn.eta - snn.minEta)/episodes

currEp = 0

step = 0

pl = plot.error_plots(snn.outputType,length,episodes)
file1 = 'weight_syn1_' + snn.outputType + '_' + 'goalApproaching_neu.txt'
file2 = 'weight_syn2_' + snn.outputType + '_' + 'goalApproaching_neu.txt'
file11= 'accuracy_'+ snn.outputType + '_GA_neu.txt'
file22= 'error_'   + snn.outputType + '_GA_neu.txt'
toFile1 = open(file1, 'w')
toFile2 = open(file2, 'w')

outputCon = [0.,0.]
outputSNN = [0.,0.]

def isClose(a,b):
    tolerance = 1e-09
    if(abs(a-b)<tolerance):
        return True
    else:
        return False

def calcDegree(res):
    deg = [0.,0.]
    act_l = res[0]/5
    act_r = res[1]/5
    #deg[0] = 10+140*act_l
    #deg[1] =-10-140*act_r
    deg[0] =  10 + 90*act_l #100*..
    deg[1] = -10 - 90*act_r #-100*..
    return deg

def getNormalizedVector(pnt1,pnt2):
    pnt = [pnt2[0]-pnt1[0], pnt2[1]-pnt1[1]]
    norm = []
    normVar = np.sqrt((pnt[0]**2+pnt[1]**2))
    norm = [pnt[0]/normVar, pnt[1]/normVar]
    return norm

def setInput(data,row):
    snnInput = []
    goalDir   = [data[row][0],data[row][1]]
    goalx = goalDir[0]>=0
    goaly = goalDir[1]>=0
    #snnInput = [1-abs(goalDir[0])*goalx, 1-abs(goalDir[0])*(not(goalx)), abs(goalDir[1])*goaly, abs(goalDir[1])*(not(goaly))]
    snnInput = [abs(goalDir[1])*goaly, abs(goalDir[0])*(not(goalx)), abs(goalDir[1])*(not(goaly))]
    return snnInput

def setInput2(data,row):
    snnInput = []
    goalDir   = [data[row][0],data[row][1]]
    goalx = goalDir[0]>=0
    goaly = goalDir[1]>=0
    #snnInput = [1-abs(goalDir[0])*goalx, 1-abs(goalDir[0])*(not(goalx)), abs(goalDir[1])*goaly, abs(goalDir[1])*(not(goaly))]
    snnInput = [abs(goalDir[1])*goaly, 1*(not(goalx)), abs(goalDir[1])*(not(goaly))]
    if isClose(snnInput[0],0.):
        snnInput[0] = 1.
    if isClose(snnInput[2],0.):
        snnInput[2] = 1.
    return snnInput
    
def getTurn(a1,a2):
    if(abs(a1)<abs(a2)):
        return 1.
    else:
        return 2.

def calcAdj(turn):
    if isClose(turn,1.):
        #adjL = (abs(outputCon[0])-abs(outputSNN[0]))/150
        adjL = (abs(outputCon[0])-abs(outputSNN[0]))/100
        if(adjL>0)&(snn.final_res[0]>snn.final_res[1]):
            adjR = +adj
        elif(adjL>0)&(snn.final_res[0]<snn.final_res[1]):
            adjR = 0.
        elif(adjL<0)&(snn.final_res[0]>snn.final_res[1]):
            adjR = 0.
        else:
            adjR = -adj
    else: #turn = 2.0 = right
        #adjR = (abs(outputCon[1])-abs(outputSNN[1]))/150
        adjR = (abs(outputCon[1])-abs(outputSNN[1]))/100
        if(adjR>0)&(snn.final_res[1]>snn.final_res[0]):
            adjL = +adj
        elif(adjR>0)&(snn.final_res[1]<snn.final_res[0]):
            adjL = 0.
        elif(adjR<0)&(snn.final_res[1]>snn.final_res[0]):
            adjL = 0.
        else:
            adjL = -adj
    return adjL,adjR
    
def calcAdj2(turn):
    if isClose(turn,1.):       
        #adjL = (abs(outputCon[0])-abs(outputSNN[0]))/150
        adjL = (abs(outputCon[0])-abs(outputSNN[0]))/100
        if(adjL>0):
            adjR = +adj
        elif(adjL<0)&(snn.final_res[0]>snn.final_res[1]):
            adjR = +adj
        else:
            adjR = -adj
    else: #turn = 2.0 = right
        #adjR = (abs(outputCon[1])-abs(outputSNN[1]))/150
        adjR = (abs(outputCon[1])-abs(outputSNN[1]))/100
        if(adjR>0):
            adjL = +adj
        elif(adjR<0)&(snn.final_res[1]>snn.final_res[0]):
            adjL = +adj
        else:
            adjL = -adj
    return adjL,adjR
    
def calcAdj3(turn):
    if isClose(turn,1.):
        if isClose(abs(outputCon[0]),90.):
            adjL = (abs(outputCon[0])-abs(outputSNN[0]))/100
            adjR = +adj
            if(snn.final_res[0]<snn.final_res[1]):
                if(outputSNN[0]>90.):
                    adjL = adjR = 0
        else:
            adjL,adjR=calcAdj2(turn)
    else:
        if isClose(abs(outputCon[1]),90.):
            adjR = (abs(outputCon[1])-abs(outputSNN[1]))/100
            adjL = +adj
            if(snn.final_res[1]<snn.final_res[0]):
                if(abs(outputSNN[1])>90.):
                    adjR = adjL = 0
        else: 
                adjL,adjR = calcAdj2(turn)
    return adjL,adjR
        

def saveTrainingData():
    accData = pl.acc_over_eps
    if(snn.outputType=='continuous'):
        errData = pl.error_over_eps
    else:
        errData = [0. for x in range(0,len(accData))]
    acc = '%f'%accData[0]; err = '%f'%errData[0]
    for i in range(1,len(accData)):
        acc= acc+','+'%f'%accData[i]
        err= err+','+'%f'%errData[i]
    return acc,err
    
adj = 0.5    

while(currEp<episodes):
    simStart = datetime.now()
    while(step<length):
        sen = [0.0 for x in range (0,3)]
        sen = setInput(data,step)
        snn.sim(sen)
        if(snn.outputType=='continuous'):
            outputCon = [np.clip(data[step][2],10,180),np.clip(data[step][3],-180,-10)]
            #outputCon = [np.clip(data[step][2],10,100),np.clip(data[step][3],-100,-10)]
            turn = getTurn(data[step][2],data[step][3])
            outputSNN = calcDegree(snn.final_res)
            acc = False
            if isClose(turn,1.)&(snn.final_res[0]<snn.final_res[1]):
                acc = True
            elif isClose(turn,2.)&(snn.final_res[1]<snn.final_res[0]):
                acc = True
            #adjL = (abs(outputCon[0])-abs(outputSNN[0]))/100
            #adjR = (abs(outputCon[1])-abs(outputSNN[1]))/100
            #'''
            adjL,adjR=calcAdj2(turn)
        else:
            outputCon = getTurn(data[step][2],data[step][3])
            if(snn.final_res[0]<snn.final_res[1]):
                outputSNN = 1.
                if isClose(outputCon,1.):
                    adjL = adjR = 0.
                else:
                    adjL =  adj
                    adjR = -adj
            else:
                outputSNN = 2.
                if isClose(outputCon,2.):
                    adjL = adjR = 0.
                else:
                    adjL = -adj
                    adjR =  adj
                    
        pl.putinplotEpisodeGAalt(acc,outputCon,outputSNN,step,100)
        snn.updateAdj(adjL,adjR)
        snn.updateSynapses()
        step += 1
        #print("%i"%step + ": " +"%a"%snn.final_res)
    pl.putinplotFinal(currEp)
    snn.eta -= snn.etaStep
    adj = 1 - (pl.accuracy/pl.steps)
    pl.plotEpisode()
    print('-----------------------')
    simEnd = datetime.now()
    step = 0
    currEp += 1
    print(currEp)
    #print(pl.avgErrorChosen[-1])
    print(adj)
    pl.accuracy = 0.
    print((simEnd-simStart))
    print('-----------------------')
pl.plotFinal()

saveSet = False

syn1_weights = '%f'%snn.syn1_w[0]
syn2_weights = '%f'%snn.syn2_w[0]
for i in range(1,len(snn.syn1_w)):
    syn1_weights = syn1_weights + ',' + '%f'%snn.syn1_w[i]
for i in range(1,len(snn.syn2_w)):
    syn2_weights = syn2_weights + ',' + '%f'%snn.syn2_w[i]

while not(saveSet):
    save = input('Do you want to save the weights from this training session? (yes|no):    ')
    if((save != 'yes')&(save != 'no')):
        print('Please type in either \'yes\' or \'no\'!')
    elif(save == 'yes'):
        print('Weights are saved!')
        toFile1.write(syn1_weights)
        toFile2.write(syn2_weights)
        saveSet = True
    else:
        print('Weights were not saved!')
        saveSet = True
toFile1.close()
toFile2.close()

saveSet = False

while not(saveSet):
    save = input('Do you want to save the training data? (yes|no):    ')
    if((save != 'yes')&(save!='no')):
        print('Please type in either \'yes\' or \'no\'!')
    elif(save=='yes'):
        print('Training data is saved!')
        toFile1 = open(file11,'w')
        toFile2 = open(file22,'w')
        accuracy,error = saveTrainingData()
        toFile1.write(accuracy)
        toFile2.write(error)
        saveSet=True
    else:
        print('Training data was not saved!')
        saveSet=True
        
'''
GA-discrete params:
    eta: 0.07 - 0.005
    Apre:0.8
'''
