# Supplementary material for: Supervised Learning in SNN via Reward-Modulated Spike-Timing-Dependent Plasticity for a Target Reaching Vehicle
Source: Front Neurorobot. 2019 May 3;13:18. doi: 10.3389/fnbot.2019.00018 (PMC6509616; doi:10.3389/fnbot.2019.00018)
Supplement: Supplementary file 1 [file Data_Sheet_1.ZIP › SNN-Controller_final/Training/RSTDP_simulationLearningON.py]

import random
import numpy as np
import RSTDP_networkOA as sNN
from datetime import datetime
import pylab as pl

episodes = 0
data = []
currEp = 0
adj = 0.5
acc = 0.
#snn = sNN.network(False,False,6,1) #to check trained results quicker
snn = sNN.network(False,True,6,1)

def init_simulation():
    ep = int(input('please enter the amount of episodes you want to train:   '))
    print('you set no. of training episodes to %i!'%ep)
    #file = 'dataTableON2.txt'
    file = 'data_ON.txt' #ON dataset
    data = np.genfromtxt(file,delimiter=',')
    w = [(6+random.random()*1) for x in range(0,6)]
    #w = np.genfromtxt('weight_syn3_OA_test.txt', delimiter=',') #to check trained results quicker
    w_syn1 = [0. for x in range(0,6)]
    w_syn2 = [0. for x in range(0,2)]
    snn.setConnectivity('blackbox',w_syn1,w_syn2,w)
    snn.setOutputType('discrete')
    
    return data,ep
 
file1 = 'weight_syn3_OA_shaded.txt'
file2 = 'accuracy_ON_shaded.txt'
file3 = 'accuracy_ON_lower.txt'
file4 = 'accuracy_ON_upper.txt'
toFile = open(file1,'w')
    
data,episodes = init_simulation()
length = len(data)
snn.etaStep = (snn.eta - snn.minEta)/episodes
step = 0
acc_over_eps = [0. for x in range(0,episodes)] #for avg error
max_over_eps = [0. for x in range(0,episodes)] #average upper error (upper shaded part)
min_over_eps = [0. for x in range(0,episodes)] #average lower error (lower shaded part)
accPerEp = [0. for x in range(0,length)]       #accuracy of current episode (not avg.for all episodes as above)
n = [x for x in range(0,episodes)]
     
def isClose(a,b):
    tolerance = 1e-09
    if(abs(a-b)<tolerance):
        return True
    else:
        return False
    
def saveTrainingData(accData):
    acc = '%f'%accData[0]
    for i in range(1,len(accData)):
        acc= acc+','+'%f'%accData[i]
    return acc

def calcSEM(acc, avg):
    low = 0.; lowAcc = 0.
    high= 0.; highAcc= 0.
    for i in range(0,len(acc)):
        if(acc[i]<avg):
            if not(isClose(acc[i], 0.)):
                lowAcc += acc[i]
                low += 1
        else:
            highAcc+= acc[i]
            high+= 1
    return (lowAcc/low), (highAcc/high)

'''
isObst = 0.
for i in range(0,length):
    if isClose(data[i][6],1.):
        isObst += 1.
print(((isObst/length)*100))
#'''
#simulation
while(currEp<episodes):
    simStart = datetime.now()
    while(step<length):
        sen = [0.0 for x in range (0,6)]
        for i in range (0,6): #set sensor readings from dataset
            sen[i]= data[step][i]
        snn.sim(sen)
        outputCon = data[step][6]
        outputSNN = snn.final_res[2] #only 3rd (special) output neuron relevant
        if isClose(outputCon,5.):    #obstacle
            adjSNN = (outputCon-outputSNN)/outputCon 
            acc += abs(adjSNN)*outputCon
            accPerEp[step] = abs(adjSNN)*outputCon
        else: #output = 1.; definitely no obstacle (denotes special case that no sensor detects anything)
            if(outputSNN>2.5): #just has to be significantly lower than 5.0, but no specific value
                adjSNN = -0.5  #punishment since higher
                acc += abs(outputSNN-2.5)
                accPerEp[step] = abs(outputSNN-2.5)
            else: 
                adjSNN = 0     #no adjustment since desired behavior
                accPerEp[step] = 0.
        snn.updateAdjON(adjSNN)
        snn.updateSynapses()
        step += 1
        #print(snn.final_res[2])
    print('-----------------------')
    acc_over_eps[currEp] = acc/length
    max_over_eps[currEp],min_over_eps[currEp] = calcSEM(accPerEp, acc/length)
    print('accuracy this episode: %f'%(acc/length))
    acc = 0.
    snn.eta -= snn.etaStep
    simEnd = datetime.now()
    step = 0
    #'''
    if(acc_over_eps[currEp]<0.3):
        currEp=episodes
    else:
        currEp += 1
    #'''
    #currEp += 1
    print(currEp)
    print((simEnd-simStart))
    print('-----------------------')
pl.ylim(0.,5.)
pl.plot(n,acc_over_eps,'b-',lw=0.1)
pl.fill_between(n, min_over_eps, max_over_eps, color='c')
pl.show()

saveSet = False

syn3_weights = '%f'%snn.syn3_w[0]
for i in range(1,len(snn.syn3_w)):
    syn3_weights = syn3_weights + ',' + '%f'%snn.syn3_w[i]

while not(saveSet):
    save = input('Do you want to save the weights from this training session? (yes|no):    ')
    if((save != 'yes')&(save != 'no')):
        print('Please type in either \'yes\' or \'no\'!')
    elif(save == 'yes'):
        print('Weights are saved!')
        toFile.write(syn3_weights)
        saveSet = True
    else:
        print('Weights were not saved!')
        saveSet = True
toFile.close()

saveSet = False

while not(saveSet):
    save = input('Do you want to save the training data? (yes|no):    ')
    if((save != 'yes')&(save!='no')):
        print('Please type in either \'yes\' or \'no\'!')
    elif(save=='yes'):
        print('Training data is saved!')
        toFile = open(file2,'w')
        accuracy = saveTrainingData(acc_over_eps)
        toFile.write(accuracy)
        toFile = open(file3,'w')
        accuracy = saveTrainingData(min_over_eps)
        toFile.write(accuracy)
        toFile = open(file4,'w')
        accuracy = saveTrainingData(max_over_eps)
        toFile.write(accuracy)
        saveSet=True
    else:
        print('Training data was not saved!')
        saveSet=True
toFile.close()
