# Supplementary material for: Supervised Learning in SNN via Reward-Modulated Spike-Timing-Dependent Plasticity for a Target Reaching Vehicle
Source: Front Neurorobot. 2019 May 3;13:18. doi: 10.3389/fnbot.2019.00018 (PMC6509616; doi:10.3389/fnbot.2019.00018)
Supplement: Supplementary file 1 [file Data_Sheet_1.ZIP › SNN-Controller_final/Training/RSTDP_simulationLearningOA.py]

import RSTDP_networkOA as sNN #import code for SNN
import error_plots as plot    ##import code for error/accuracy plots
import numpy as np
import random
from datetime import datetime #for information about training time

#set up network (see RSTDP_networkOA.py for further explanation)
snn = sNN.network(True,False,6,50)

#some initial parameters
adjL = adjR = 1 ####################################################
                #in the codes, the reward was labeled with "adjL/R"# 
                #instead of "r_L/R" as in the thesis               #
                ####################################################
data = []
episodes = 0

#initialize simulation
def init_simulation():
    conSet = False
    while(not conSet): #split network of fully connected?
        con = input('please enter the connectivity type (split|blackbox):   ')
        if(con!='split')&(con!='blackbox'):
            print('you entered ' + con)
            print('you have to either enter split or blackbox, please try again.')
        else:
            print('connectivity type is set to ' + con + '!')
            conSet = True
    ep = int(input('please enter the amount of episodes you want to train:   '))
    print('you set no. of training episodes to %i!'%ep)
    #import labeled data
    file = 'dataTableOA.txt'
    data = np.genfromtxt(file,delimiter=',')
    #initialize random weights (80% excit.; 20% inhib.; shuffeled)
    if(con == 'split'):
        w1_l = [(5+random.random()*2.5) for x in range(0,int(3*snn.layerSizes[1]*0.4))]+[(random.random()*(-2.5)) for x in range(0,int(3*snn.layerSizes[1]*0.1))]
        w1_r = [(5+random.random()*2.5) for x in range(0,int(3*snn.layerSizes[1]*0.4))]+[(random.random()*(-2.5)) for x in range(0,int(3*snn.layerSizes[1]*0.1))]
        w2_l = [(5+random.random()*2.5) for x in range(0,int(snn.layerSizes[1]*0.4))]+[(random.random()*(-2.5)) for x in range(0,int(snn.layerSizes[1]*0.1))]
        w2_r = [(5+random.random()*2.5) for x in range(0,int(snn.layerSizes[1]*0.4))]+[(random.random()*(-2.5)) for x in range(0,int(snn.layerSizes[1]*0.1))]
        random.shuffle(w1_l)
        random.shuffle(w1_r)
        random.shuffle(w2_l)
        random.shuffle(w2_r)
        w1 = w1_l+w1_r
        w2 = w2_l+w2_r
    else:
        w1 = [(2.5+random.random()*2.5) for x in range(0,int(6*snn.layerSizes[1]*0.8))]+[(-1.25-random.random()*(-1.25)) for x in range(0,int(6*snn.layerSizes[1]*0.2))]
        w2 = [(2.5+random.random()*2.5) for x in range(0,int(2*snn.layerSizes[1]*0.8))]+[(random.random()*(-1.25)) for x in range(0,int(2*snn.layerSizes[1]*0.2))]
        random.shuffle(w1)
        random.shuffle(w2)
    w3 = [0 for x in range(0,snn.layerSizes[0])] #GN weights (trained seperately)
    snn.setConnectivity(con,w1,w2,w3)
    
    return data,ep


data,episodes = init_simulation()
length = len(data)
snn.etaStep = (snn.eta - snn.minEta)/episodes #how much is learning rate decreased after every episode
#init. some parameters
currEp = 0              #current episode
step = 0                #step in current episodes
outputCon = [0.,0.]     #reference output from data
outputSNN = [0.,0.]     #output SNN

pl = plot.error_plots(length,episodes) #error/accuracy plot class
#define txt-files where weights and error/accuracy is going to be saved
file1 = 'weight_syn1_continuous_' + snn.connectivity + '.txt'
file2 = 'weight_syn2_continuous_' + snn.connectivity + '.txt'
file11= 'accuracy_continuous_' + snn.connectivity + '_OA.txt'
file22= 'error_continuous_' + snn.connectivity + '_OA.txt'
toFile1 = open(file1, 'w')
toFile2 = open(file2, 'w')

#######################################################################
#   ATTENTION!                                                        #
#   the code overwrites the files above upon starting the code        #
#   for this reason, rename the txt-files in case you want to keep    #
#   the data or move it to the respective folders before running      #
#   the cde again                                                     # 
#######################################################################


#since python has problems with comparing double-values
#this function replaces the "=="-operation for doubles
def isClose(a,b):
    tolerance = 1e-09
    if(abs(a-b)<tolerance):
        return True
    else:
        return False

#calculates degree for output between 0 and y_max (5.0)        
def calcDegree(res):
    deg = [0.,0.] #[degree left, degree right]
    act_l = res[0]/5
    act_r = res[1]/5
    deg[0] =  20+80*act_l # maximum degree = +/-100°
    deg[1] = -20-80*act_r
    return deg

def saveTrainingData():
    accData = pl.acc_over_eps
    errData = pl.error_over_eps
    acc = '%f'%accData[0]; err = '%f'%errData[0]
    for i in range(1,len(accData)):
        acc= acc+','+'%f'%accData[i]
        err= err+','+'%f'%errData[i]
    return acc,err
    
adj = 0.5    

#actual training
while(currEp<episodes):
    simStart = datetime.now()
    while(step<length):
        sen = [0.0 for x in range (0,6)] #reset sensor readings
        for i in range (0,6):
            sen[i]= data[step][i]        #get every sensor reading from data
        snn.sim(sen)                     #sim SNN for 50ms
        outputCon = [data[step][6],data[step][7]] #get reference output from data 
        turn = data[step][8]             #left or right turn (in case of same angles in reference data)
        outputSNN = calcDegree(snn.final_res) #translate SNN output into actual angles
        adjL = (abs(outputCon[0])-abs(outputSNN[0]))/100 #reward left motor neuron
        adjR = (abs(outputCon[1])-abs(outputSNN[1]))/100 #reward right motor neuron
        pl.putinplotEpisode(outputCon,outputSNN,step,100,turn=turn) #put info into plots
        snn.updateAdj(adjL,adjR)         #update reward in network
        snn.updateSynapses()             #update weights depending on reward
        step += 1                        #next step
        #print("%i"%step + ": " +"%a"%snn.final_res)
    pl.putinplotFinal(currEp)            #put infos in plot
    snn.eta -= snn.etaStep               #update learning rate
    pl.plotEpisode()                     #plot info after episode
    print('-----------------------')
    simEnd = datetime.now()
    step = 0
    currEp += 1
    print(currEp)
    adj = 1 - (pl.accuracy/pl.steps)     #ignore, just for printing current accuracy
    print(adj)
    pl.accuracy = 0.
    print((simEnd-simStart))
    print('-----------------------')
pl.plotFinal()

saveSet = False                          #weight saved?

syn1_weights = '%f'%snn.syn1_w[0]
syn2_weights = '%f'%snn.syn2_w[0]
for i in range(1,len(snn.syn1_w)):
    syn1_weights = syn1_weights + ',' + '%f'%snn.syn1_w[i]
for i in range(1,len(snn.syn2_w)):
    syn2_weights = syn2_weights + ',' + '%f'%snn.syn2_w[i]

while not(saveSet):                      
    save = input('Do you want to save the weights from this training session? (yes|no):    ')
    if((save != 'yes')&(save != 'no')):
        print('Please type in either \'yes\' or \'no\'!')
    elif(save == 'yes'):
        print('Weights are being saved!')
        toFile1.write(syn1_weights)
        toFile2.write(syn2_weights)
        saveSet = True
    else:
        print('Weights were not saved!')
        saveSet = True
toFile1.close()
toFile2.close()

saveSet = False

while not(saveSet):                      #training data saved?
    save = input('Do you want to save the training data? (yes|no):    ')
    if((save != 'yes')&(save!='no')):
        print('Please type in either \'yes\' or \'no\'!')
    elif(save=='yes'):
        print('Training data is saved!')
        toFile1 = open(file11,'w')
        toFile2 = open(file22,'w')
        accuracy,error = saveTrainingData()
        toFile1.write(accuracy)
        toFile2.write(error)
        saveSet=True
    else:
        print('Training data was not saved!')
        saveSet=True
        
