# Supplementary material for: Supervised Learning in SNN via Reward-Modulated Spike-Timing-Dependent Plasticity for a Target Reaching Vehicle
Source: Front Neurorobot. 2019 May 3;13:18. doi: 10.3389/fnbot.2019.00018 (PMC6509616; doi:10.3389/fnbot.2019.00018)
Supplement: Supplementary file 1 [file Data_Sheet_1.ZIP › SNN-Controller_final/Training/RSTDP_simulationLearningGN.py]

import RSTDP_networkGA as sNN
import numpy as np
from datetime import datetime
import pylab as pl

episodes = 0
data = []
currEp = 0
adj = 0.5
acc = 0.
#snn = sNN.network(False,False,3,1) #to check trained results quicker
snn = sNN.network(False,True,3,1)

def init_simulation():
    ep = int(input('please enter the amount of episodes you want to train:   '))
    print('you set no. of training episodes to %i!'%ep)
    #file = 'dataTableGA4.txt'
    file = 'data_GN.txt' #GN dataset
    data = np.genfromtxt(file,delimiter=',')
    w = [15. for x in range(0,3)]
    #w = np.genfromtxt('weight_syn3_GA_test.txt', delimiter=',') #to check trained results quicker
    w_syn1 = [0.,0.,0.]
    w_syn2 = [0.,0.]
    snn.setConnectivity('blackbox',w_syn1,w_syn2,w)
    snn.setOutputType('discrete')        
    
    return data,ep

file1 = 'weight_syn3_GA_shaded.txt'
file2 = 'accuracy_GN_shaded.txt'
file3 = 'accuracy_GN_lower.txt'
file4 = 'accuracy_GN_upper.txt'
toFile = open(file1,'w')

data,episodes = init_simulation()
length = len(data)
snn.etaStep = (snn.eta - snn.minEta)/episodes
step = 0
acc_over_eps = [0. for x in range(0,episodes)] #for avg error
max_over_eps = [0. for x in range(0,episodes)] #average upper error (upper shaded part)
min_over_eps = [0. for x in range(0,episodes)] #average lower error (lower shaded part)
accPerEp = [0. for x in range(0,length)]       #accuracy of current episode (not avg.for all episodes as above)
n = [x for x in range(0,episodes)]

def isClose(a,b):
    tolerance = 1e-09
    if(abs(a-b)<tolerance):
        return True
    else:
        return False
    
def saveTrainingData(accData):
    acc = '%f'%accData[0]
    for i in range(1,len(accData)):
        acc= acc+','+'%f'%accData[i]
    return acc

def calcSEM(acc, avg):
    low = 0.; lowAcc = 0.
    high= 0.; highAcc= 0.
    for i in range(0,len(acc)):
        if(acc[i]<avg):
            lowAcc += acc[i]
            low += 1
        else:
            highAcc+= acc[i]
            high+= 1
    return (lowAcc/low), (highAcc/high)
    
    
def forward(res): #check if forward-move possible/allowed
    if(res<5.):
        return 1. #obstacle
    else:
        return 0. #no obstacle        

th = 5. #y_th,GN

#simulation
while(currEp<episodes):
    simStart = datetime.now()
    while(step<length):
        sen = [0.0 for x in range (0,3)]
        for i in range (0,3):
            sen[i]= data[step][i]
        snn.sim(sen)
        outputCon = th
        outputSNN = snn.final_res[2] #only 3rd (special) output neuron relevant
        #print(outputSNN)
        adjSNN = (outputCon-outputSNN)/th #calc reward
        acc += abs(adjSNN)*th             #add to accuracy of this episode (to later calc average)
        accPerEp[step] = abs(adjSNN)*th   #put in accuracy arry for current episode
        snn.updateAdjGN(adjSNN)           #update reward in network
        snn.updateSynapses()              #update network weights
        step += 1                         #next step
        #print(snn.final_res[2])
    print('-----------------------')
    acc_over_eps[currEp] = acc/length     #avg accuracy this episode
    max_over_eps[currEp],min_over_eps[currEp] = calcSEM(accPerEp, acc/length) #average accuracy of those higher/lower than average
    print('accuracy this episode: %f'%(acc/length)) #print to see progress each ep.
    acc = 0. #reset avg accuracy this episode (since it is already saved)
    snn.eta -= snn.etaStep #update learning rate
    simEnd = datetime.now()
    step = 0 #reset steps
    #'''
    if(acc_over_eps[currEp]<0.25): #if avg accuracy lower than desired (here: 0.25)
        currEp=episodes            #end training ("last episode reached")
    else:
        currEp += 1                #next episode
    #'''
    #currEp += 1
    print(currEp)
    print((simEnd-simStart))
    print('-----------------------')
pl.ylim(0.,5.) #plot to see results
pl.plot(n,acc_over_eps,'b-',lw=0.1)
pl.fill_between(n, min_over_eps, max_over_eps, color='c')
pl.show()

saveSet = False

#save weights?
syn3_weights = '%f'%snn.syn3_w[0]
for i in range(1,len(snn.syn3_w)):
    syn3_weights = syn3_weights + ',' + '%f'%snn.syn3_w[i]

while not(saveSet):
    save = input('Do you want to save the weights from this training session? (yes|no):    ')
    if((save != 'yes')&(save != 'no')):
        print('Please type in either \'yes\' or \'no\'!')
    elif(save == 'yes'):
        print('Weights are saved!')
        toFile.write(syn3_weights)
        saveSet = True
    else:
        print('Weights were not saved!')
        saveSet = True
toFile.close()

saveSet = False

#save training results?
while not(saveSet):
    save = input('Do you want to save the training data? (yes|no):    ')
    if((save != 'yes')&(save!='no')):
        print('Please type in either \'yes\' or \'no\'!')
    elif(save=='yes'):
        print('Training data is saved!')
        toFile = open(file2,'w')
        accuracy = saveTrainingData(acc_over_eps)
        toFile.write(accuracy)
        toFile = open(file3,'w')
        accuracy = saveTrainingData(min_over_eps)
        toFile.write(accuracy)
        toFile = open(file4,'w')
        accuracy = saveTrainingData(max_over_eps)
        toFile.write(accuracy)
        saveSet=True
    else:
        print('Training data was not saved!')
        saveSet=True
toFile.close()
