# Supplementary material for: Supervised Learning in SNN via Reward-Modulated Spike-Timing-Dependent Plasticity for a Target Reaching Vehicle
Source: Front Neurorobot. 2019 May 3;13:18. doi: 10.3389/fnbot.2019.00018 (PMC6509616; doi:10.3389/fnbot.2019.00018)
Supplement: Supplementary file 1 [file Data_Sheet_1.ZIP › SNN-Controller_final/Training/RSTDP_simulationLearningGA.py]

import RSTDP_networkGA as sNN #import code for SNN
import error_plots as plot    #import code for error/accuracy plots
import numpy as np
import random
from datetime import datetime #for information about training time

#set up network (see RSTDP_networkGA.py for further explanation)
snn = sNN.network(True,False,3,50)

#some initial parameters
adjL = adjR = 1 ####################################################
                #in the codes, the reward was labeled with "adjL/R"# 
                #instead of "r_L/R" as in the thesis               #
                ####################################################
data = []
episodes = 0

#initialize simulation
def init_simulation():
    ep = int(input('please enter the amount of episodes you want to train:   '))
    print('you set no. of training episodes to %i!'%ep)
    #import labeled data
    file = 'dataTableGA.txt'
    data = np.genfromtxt(file,delimiter=',') 
    #initialize random weights (80% excit.; 20% inhib.; shuffeled)
    w1 = [(18+random.random()*7) for x in range(0,int(snn.layerSizes[0]*snn.layerSizes[1]*0.8))]+[-3-(random.random()*2) for x in range(0,int(snn.layerSizes[0]*snn.layerSizes[1]*0.2))]
    w2 = [(3+random.random()*2) for x in range(0,int(2*snn.layerSizes[1]*0.8))]+[-2-(random.random()) for x in range(0,int(2*snn.layerSizes[1]*0.2))]
    random.shuffle(w1)
    random.shuffle(w2)
    w3 = [0. for x in range(snn.layerSizes[0])] #GN weights (trained seperately)

    snn.setWeights(w1,w2,w3) #fully connected, feed-forward
    
    return data,ep


data,episodes = init_simulation()
length = len(data)
snn.etaStep = (snn.eta - snn.minEta)/episodes #how much is learning rate decreased after every episode
#init. some parameters
currEp = 0              #current episode
step = 0                #step in current episodes
outputCon = [0.,0.]     #reference output from data
outputSNN = [0.,0.]     #output SNN

pl = plot.error_plots(length,episodes) #error/accuracy plot class
#define txt-files where weights and error/accuracy is going to be saved
file1 = 'weight_syn1_continuous_' + 'goalApproaching_neu.txt'
file2 = 'weight_syn2_continuous_' + 'goalApproaching_neu.txt'
file11= 'accuracy_continuous_GA_neu.txt'
file22= 'error_continuous_GA_neu.txt'
toFile1 = open(file1, 'w')
toFile2 = open(file2, 'w')

#######################################################################
#   ATTENTION!                                                        #
#   the code overwrites the files above upon starting the code        #
#   for this reason, rename the txt-files in case you want to keep    #
#   the data ( I suggest simply removing the "_neu" part)             #
#######################################################################


#since python has problems with comparing double-values
#this function replaces the "=="-operation for doubles 
def isClose(a,b):
    tolerance = 1e-09
    if(abs(a-b)<tolerance):
        return True
    else:
        return False

#calculates degree for output between 0 and y_max (5.0)        
def calcDegree(res):
    deg = [0.,0.] #[degree left, degree right]
    act_l = res[0]/5
    act_r = res[1]/5
    deg[0] =  10 + 90*act_l # maximum degree = +/-100°
    deg[1] = -10 - 90*act_r 
    return deg

def getNormalizedVector(pnt1,pnt2):
    pnt = [pnt2[0]-pnt1[0], pnt2[1]-pnt1[1]]
    norm = []
    normVar = np.sqrt((pnt[0]**2+pnt[1]**2))
    norm = [pnt[0]/normVar, pnt[1]/normVar]
    return norm

def setInput(data,row): #translates x&y-coord. from data into input values for SNN
    snnInput = []
    goalDir   = [data[row][0],data[row][1]]
    goalx = goalDir[0]>=0
    goaly = goalDir[1]>=0
    snnInput = [abs(goalDir[1])*goaly, abs(goalDir[0])*(not(goalx)), abs(goalDir[1])*(not(goaly))]
    return snnInput

def setInput2(data,row): #ignore
    snnInput = []
    goalDir   = [data[row][0],data[row][1]]
    goalx = goalDir[0]>=0
    goaly = goalDir[1]>=0
    snnInput = [abs(goalDir[1])*goaly, 1*(not(goalx)), abs(goalDir[1])*(not(goaly))]
    if isClose(snnInput[0],0.):
        snnInput[0] = 1.
    if isClose(snnInput[2],0.):
        snnInput[2] = 1.
    return snnInput
    
#left (1.) or right (2.) turn?    
def getTurn(a1,a2):
    if(abs(a1)<abs(a2)):
        return 1.
    else:
        return 2.


#calculate reward
def calcAdj(turn): 
    if isClose(turn,1.):       
        adjL = (abs(outputCon[0])-abs(outputSNN[0]))/100
        if(adjL>0):
            adjR = +adj
        elif(adjL<0)&(snn.final_res[0]>snn.final_res[1]):
            adjR = +adj
        else:
            adjR = -adj
    else: #turn = 2.0 = right
        adjR = (abs(outputCon[1])-abs(outputSNN[1]))/100
        if(adjR>0):
            adjL = +adj
        elif(adjR<0)&(snn.final_res[1]>snn.final_res[0]):
            adjL = +adj
        else:
            adjL = -adj
    return adjL,adjR

        
def saveTrainingData(): #self explaining
    accData = pl.acc_over_eps
    errData = pl.error_over_eps
    acc = '%f'%accData[0]; err = '%f'%errData[0]
    for i in range(1,len(accData)):
        acc= acc+','+'%f'%accData[i]
        err= err+','+'%f'%errData[i]
    return acc,err

#initial reward
adj = 0.5    

while(currEp<episodes):
    simStart = datetime.now() 
    while(step<length): 
        sen = [0.0 for x in range (0,3)] #reset sensor readings
        sen = setInput(data,step)        #put sensor readings into SNN
        snn.sim(sen)                     #sim SNN for 50ms
        outputCon = [np.clip(data[step][2],10,180),np.clip(data[step][3],-180,-10)]
        turn = getTurn(data[step][2],data[step][3]) #left or right turn?
        outputSNN = calcDegree(snn.final_res)       #translate SNN output into actual degree
        acc = False                                 
        if isClose(turn,1.)&(snn.final_res[0]<snn.final_res[1]): #SNN correctly suggests left turn
            acc = True
        elif isClose(turn,2.)&(snn.final_res[1]<snn.final_res[0]):#SNN correctly suggest right turn
            acc = True
        adjL,adjR=calcAdj(turn) #calculate reward (!NOT UPDATED YET)
        pl.putinplotEpisodeGAalt(acc,outputCon,outputSNN,step,100) #put info into plots
        snn.updateAdj(adjL,adjR) #update reward in network
        snn.updateSynapses()     #update weights dependent on reward
        step += 1                #next step
        #print("%i"%step + ": " +"%a"%snn.final_res)
    pl.putinplotFinal(currEp) #put info from this episode into plot
    snn.eta -= snn.etaStep    #update learning rate
    adj = 1 - (pl.accuracy/pl.steps) #ignore, simply to print accuracy
    pl.plotEpisode()          #plot infos from episode
    print('-----------------------')
    simEnd = datetime.now()
    step = 0                  #reset steps
    currEp += 1               #increase current no of episode
    print(currEp)
    #print(pl.avgErrorChosen[-1])
    print(adj)
    pl.accuracy = 0.          #reset accuracy
    print((simEnd-simStart))
    print('-----------------------')
pl.plotFinal()                #plot infos at the end

saveSet = False #weights not saved

syn1_weights = '%f'%snn.syn1_w[0]
syn2_weights = '%f'%snn.syn2_w[0]
for i in range(1,len(snn.syn1_w)):
    syn1_weights = syn1_weights + ',' + '%f'%snn.syn1_w[i]
for i in range(1,len(snn.syn2_w)):
    syn2_weights = syn2_weights + ',' + '%f'%snn.syn2_w[i]

while not(saveSet):
    save = input('Do you want to save the weights from this training session? (yes|no):    ')
    if((save != 'yes')&(save != 'no')):
        print('Please type in either \'yes\' or \'no\'!')
    elif(save == 'yes'):
        print('Weights are saved!')
        toFile1.write(syn1_weights)
        toFile2.write(syn2_weights)
        saveSet = True
    else:
        print('Weights were not saved!')
        saveSet = True
toFile1.close()
toFile2.close()

saveSet = False #training data not saved

while not(saveSet):
    save = input('Do you want to save the training data? (yes|no):    ')
    if((save != 'yes')&(save!='no')):
        print('Please type in either \'yes\' or \'no\'!')
    elif(save=='yes'):
        print('Training data is saved!')
        toFile1 = open(file11,'w')
        toFile2 = open(file22,'w')
        accuracy,error = saveTrainingData()
        toFile1.write(accuracy)
        toFile2.write(error)
        saveSet=True
    else:
        print('Training data was not saved!')
        saveSet=True
        
