# Supplementary material for: Supervised Learning in SNN via Reward-Modulated Spike-Timing-Dependent Plasticity for a Target Reaching Vehicle
Source: Front Neurorobot. 2019 May 3;13:18. doi: 10.3389/fnbot.2019.00018 (PMC6509616; doi:10.3389/fnbot.2019.00018)
Supplement: Supplementary file 1 [file Data_Sheet_1.ZIP › SNN-Controller_final/Training/accuracy_GN_shaded.txt]

2.854428,2.733734,2.437569,2.715115,2.521229,2.723936,2.440641,2.438953,2.547438,2.400087,2.433192,2.361302,2.225069,2.280784,2.152895,2.404591,2.025447,2.197368,2.321422,2.205919,2.163681,2.413680,2.120564,2.022060,2.064819,2.417973,1.964000,1.932973,2.184941,1.972494,1.935843,2.203038,1.890332,1.750080,1.793373,2.031470,1.499806,1.763581,1.777360,1.555210,1.513491,1.993593,1.572292,1.525275,1.770898,1.618855,1.395809,1.729889,1.490443,1.379363,1.455513,1.692110,1.322151,1.562308,1.475041,1.314691,1.441960,1.581007,1.383525,1.485852,1.418801,1.375857,1.355401,1.586087,1.331580,1.358929,1.380242,1.419436,1.400093,1.557419,1.281284,1.365162,1.305476,1.558917,1.272077,1.287424,1.395056,1.368858,1.168486,1.498862,1.207643,1.107889,1.327805,1.440922,0.987138,1.470470,1.279066,0.886506,1.149962,1.578737,1.011868,1.114377,1.240076,0.940597,1.018631,1.401533,0.968157,0.932029,0.927013,1.149941,1.031229,1.049663,1.065831,0.846264,0.938861,1.242722,0.929257,0.830885,1.005769,0.806583,0.837446,1.117804,0.867672,0.674787,0.804550,1.006023,0.637108,0.834407,0.767845,0.667878,0.548216,0.935606,0.753474,0.564048,0.768894,0.777574,0.506214,0.896427,0.813859,0.528905,0.636964,0.777853,0.653766,0.696096,0.704806,0.647366,0.575084,0.900709,0.643643,0.629315,0.678548,0.739004,0.574473,0.774110,0.740916,0.486901,0.642495,0.830262,0.445749,0.703675,0.757504,0.420666,0.615625,0.901261,0.402027,0.646151,0.647062,0.571432,0.545380,0.769323,0.618609,0.478269,0.662354,0.801199,0.389204,0.745014,0.698397,0.374133,0.617981,0.712792,0.401357,0.674374,0.697723,0.410374,0.559258,0.785099,0.499991,0.428600,0.646882,0.738007,0.419951,0.651552,0.642534,0.395455,0.545880,0.846896,0.397512,0.589922,0.781448,0.418926,0.375850,0.851759,0.489495,0.363318,0.615203,0.714073,0.346517,0.631309,0.576756,0.364576,0.449763,0.795582,0.374112,0.485186,0.723728,0.392415,0.501578,0.904994,0.433167,0.419017,0.766478,0.656122,0.375797,0.790606,0.615130,0.395309,0.622194,0.789283,0.404846,0.595483,0.782755,0.423149,0.496118,0.928286,0.433167,0.413557,0.739388,0.718970,0.373641,0.745163,0.692212,0.389961,0.571706,0.871514,0.411023,0.564665,0.813017,0.440494,0.417035,0.930771,0.512324,0.391611,0.724444,0.739102,0.418568,0.701085,0.734510,0.434889,0.527628,0.909335,0.455950,0.530607,0.870686,0.491868,0.417035,1.003445,0.468693,0.432834,0.738610,0.723400,0.444063,0.660059,0.715830,0.453077,0.502173,0.947763,0.433264,0.466527,0.897325,0.474751,0.402748,0.975801,0.468693,0.436263,0.736841,0.723400,0.443326,0.667388,0.715830,0.453077,0.513977,0.947763,0.433264,0.470745,0.900947,0.474751,0.427298,0.938019,0.468693,0.442370,0.719807,0.634208,0.451145,0.624760,0.724856,0.350601,0.505386,0.956789,0.316733,0.495575,0.626708,0.360826,0.396867,0.675559,0.354768,0.434086,0.501897,0.595140,0.430000,0.529712,0.579659,0.342928,0.493222,0.693275,0.271334,0.521137,0.629759,0.371235,0.429868,0.685627,0.353156,0.431156,0.501897,0.598933,0.423276,0.501333,0.579659,0.336205,0.464843,0.693275,0.264611,0.364125,0.877433,0.369537,0.321738,0.878993,0.347751,0.355587,0.629316,0.638556,0.343443,0.550262,0.729205,0.335805,0.373063,0.842861,0.264211,0.376358,0.816199,0.369537,0.350456,0.817759,0.347751,0.348297,0.649117,0.593528,0.343443,0.578979,0.667970,0.335805,0.401781,0.842861,0.264211,0.392843,0.816199,0.369537,0.350456,0.817759,0.347751,0.348297,0.649117,0.593528,0.343443,0.578979,0.667970,0.335805,0.401781,0.842861,0.264211,0.392843,0.816199,0.369537,0.350456,0.817759,0.347751,0.348297,0.649117,0.593528,0.343443,0.578979,0.667970,0.335805,0.401781,0.842861,0.264211,0.392843,0.816199,0.319409,0.350456,0.817759,0.301069,0.348297,0.649117,0.545450,0.337629,0.578979,0.631319,0.325775,0.394570,0.756435,0.303955,0.385632,0.816199,0.322855,0.343245,0.817759,0.301069,0.341086,0.649117,0.545450,0.337629,0.578979,0.631319,0.325775,0.394570,0.756435,0.303955,0.385632,0.816199,0.322855,0.343245,0.817759,0.301069,0.341086,0.649117,0.545450,0.337629,0.578979,0.631319,0.325775,0.394570,0.756435,0.303955,0.402560,0.816199,0.322855,0.235273,0.000000,0.000000,0.000000,0.000000,0.000000,0.000000,0.000000,0.000000,0.000000,0.000000,0.000000,0.000000,0.000000,0.000000,0.000000,0.000000,0.000000,0.000000,0.000000,0.000000,0.000000,0.000000,0.000000,0.000000,0.000000,0.000000,0.000000,0.000000,0.000000,0.000000,0.000000,0.000000,0.000000,0.000000,0.000000,0.000000,0.000000,0.000000,0.000000,0.000000,0.000000,0.000000,0.000000,0.000000,0.000000,0.000000,0.000000,0.000000,0.000000,0.000000,0.000000,0.000000,0.000000
