# Supplementary material for: Supervised Learning in SNN via Reward-Modulated Spike-Timing-Dependent Plasticity for a Target Reaching Vehicle
Source: Front Neurorobot. 2019 May 3;13:18. doi: 10.3389/fnbot.2019.00018 (PMC6509616; doi:10.3389/fnbot.2019.00018)
Supplement: Supplementary file 1 [file Data_Sheet_1.ZIP › SNN-Controller_final/Training/accuracy_GN_upper.txt]

2.330304,2.435905,2.168308,2.206061,2.081032,2.439800,2.034481,2.072762,2.297954,1.913167,1.939269,2.006936,1.700159,1.827782,1.969770,1.732484,1.654288,1.899633,1.782558,1.823190,1.838580,1.911321,1.600389,1.691113,1.803134,1.813217,1.595677,1.474794,1.630972,1.602894,1.442400,1.351554,1.469222,1.469904,1.337143,1.536743,1.320486,1.104994,1.397992,1.406065,1.162615,1.593619,1.247141,1.215896,1.147676,1.230663,1.145477,0.895304,1.179396,1.134951,1.020718,1.122685,1.031589,1.166349,1.024525,1.037946,1.083787,1.089713,0.999318,1.149960,0.834826,0.832442,0.997750,0.869866,0.766698,0.962300,0.699334,0.943242,1.068796,1.119093,0.708989,0.920660,0.801820,0.815726,0.652853,0.663712,0.773667,0.938432,0.650037,0.811686,0.721882,0.738721,0.709860,0.903651,0.653989,0.840198,0.592286,0.672941,0.671224,0.737676,0.620567,0.610471,0.737229,0.673586,0.610471,0.717246,0.699123,0.567762,0.531841,0.689709,0.723943,0.576219,0.589203,0.596479,0.562801,0.658388,0.734927,0.282300,0.534034,0.533229,0.258240,0.638298,0.585613,0.285165,0.298382,0.701246,0.259735,0.323258,0.413276,0.237299,0.272588,0.535124,0.371341,0.295206,0.339494,0.377420,0.275128,0.419276,0.477629,0.225356,0.182317,0.512775,0.230169,0.179163,0.327613,0.447337,0.284371,0.428504,0.369126,0.374757,0.312354,0.319709,0.332419,0.307014,0.328169,0.308325,0.306288,0.421639,0.268234,0.332025,0.300376,0.228490,0.315681,0.420741,0.147865,0.366556,0.248044,0.173166,0.390633,0.293659,0.130725,0.258248,0.323064,0.366174,0.168174,0.395117,0.194837,0.170583,0.310211,0.227929,0.115157,0.321932,0.325452,0.131555,0.382915,0.292341,0.227202,0.144998,0.198156,0.429432,0.183243,0.207496,0.283406,0.242903,0.185686,0.320739,0.237103,0.189075,0.319977,0.208264,0.185655,0.285772,0.257251,0.070830,0.199426,0.391452,0.120871,0.226270,0.276016,0.176505,0.165048,0.193747,0.198104,0.167889,0.219336,0.164079,0.288958,0.525256,0.219671,0.233720,0.438340,0.277024,0.211221,0.478553,0.330837,0.211092,0.441423,0.336245,0.200412,0.391584,0.431144,0.166388,0.207312,0.559161,0.219671,0.168404,0.488121,0.419862,0.187646,0.497745,0.449093,0.187518,0.359619,0.438305,0.200412,0.357241,0.464716,0.209804,0.259874,0.552422,0.250519,0.217597,0.373701,0.428288,0.262526,0.334769,0.501966,0.262397,0.262178,0.543839,0.298706,0.271472,0.486195,0.270301,0.259874,0.654099,0.253727,0.295249,0.493054,0.303862,0.188341,0.354361,0.401587,0.198086,0.292678,0.596592,0.211373,0.244606,0.579663,0.228504,0.220696,0.719368,0.253727,0.182348,0.482331,0.303862,0.186663,0.366576,0.401587,0.198086,0.304893,0.596592,0.211373,0.244178,0.579663,0.228504,0.195374,0.632622,0.253727,0.122210,0.444442,0.272089,0.136835,0.335717,0.401587,0.155262,0.228344,0.601766,0.172242,0.194218,0.359866,0.190488,0.196827,0.365265,0.187933,0.184466,0.201332,0.303887,0.176294,0.270871,0.284535,0.174236,0.251336,0.360477,0.147231,0.289363,0.357563,0.203499,0.200939,0.410751,0.187933,0.223069,0.201332,0.301872,0.209937,0.252737,0.277779,0.174236,0.236829,0.352756,0.147231,0.225766,0.593702,0.201377,0.160935,0.595931,0.187933,0.206539,0.436462,0.263919,0.186299,0.312022,0.393417,0.173569,0.225766,0.496505,0.149395,0.180354,0.524088,0.201377,0.174169,0.526317,0.187933,0.194388,0.426775,0.295116,0.186299,0.299585,0.347666,0.173569,0.213323,0.496505,0.149395,0.213323,0.524088,0.201377,0.174169,0.526317,0.187933,0.194388,0.426775,0.295116,0.186299,0.299585,0.347666,0.173569,0.213323,0.496505,0.149395,0.213323,0.524088,0.201377,0.174169,0.526317,0.187933,0.194388,0.426775,0.295116,0.186299,0.299585,0.347666,0.173569,0.213323,0.496505,0.149395,0.213323,0.524088,0.187068,0.174169,0.526317,0.174741,0.194388,0.426775,0.314256,0.176609,0.299585,0.385864,0.156852,0.198902,0.443272,0.172991,0.198902,0.524088,0.191990,0.159748,0.526317,0.174741,0.182371,0.426775,0.314256,0.176609,0.299585,0.385864,0.156852,0.198902,0.443272,0.172991,0.198902,0.524088,0.191990,0.159748,0.526317,0.174741,0.182371,0.426775,0.314256,0.176609,0.299585,0.385864,0.156852,0.198902,0.443272,0.172991,0.198902,0.524088,0.191990,0.057504,0.000000,0.000000,0.000000,0.000000,0.000000,0.000000,0.000000,0.000000,0.000000,0.000000,0.000000,0.000000,0.000000,0.000000,0.000000,0.000000,0.000000,0.000000,0.000000,0.000000,0.000000,0.000000,0.000000,0.000000,0.000000,0.000000,0.000000,0.000000,0.000000,0.000000,0.000000,0.000000,0.000000,0.000000,0.000000,0.000000,0.000000,0.000000,0.000000,0.000000,0.000000,0.000000,0.000000,0.000000,0.000000,0.000000,0.000000,0.000000,0.000000,0.000000,0.000000,0.000000,0.000000
