# Supplementary material for: Supervised Learning in SNN via Reward-Modulated Spike-Timing-Dependent Plasticity for a Target Reaching Vehicle
Source: Front Neurorobot. 2019 May 3;13:18. doi: 10.3389/fnbot.2019.00018 (PMC6509616; doi:10.3389/fnbot.2019.00018)
Supplement: Supplementary file 1 [file Data_Sheet_1.ZIP › SNN-Controller_final/Training/accuracy_GN_lower.txt]

3.378551,3.031562,2.706830,3.478698,2.814693,2.913361,3.049881,2.805145,2.796921,2.887007,2.927114,2.715667,2.749978,2.733786,2.427584,2.852662,2.396606,2.643970,2.860286,2.780011,2.488783,2.916038,2.640740,2.353007,2.675417,3.022729,2.516486,2.391152,3.015894,2.526895,2.264805,2.770694,2.521998,2.403823,2.477719,2.526197,1.679126,2.422168,2.346411,1.903216,2.039805,2.926865,1.897443,1.989344,2.705732,2.007047,1.979916,2.286280,1.957014,1.745981,2.107705,2.261536,1.612713,2.156245,2.526246,1.591435,1.979220,2.317949,1.767731,1.989691,2.002777,1.738135,1.593835,2.302309,1.708167,1.623349,2.061150,2.133726,1.731391,2.214908,1.853579,1.661497,1.809131,2.302108,1.537458,1.703233,2.327140,1.799285,1.686936,2.186039,1.693404,1.661642,1.945750,2.246829,1.486862,1.890651,1.965847,1.100071,1.628700,2.419798,1.403170,1.618282,2.413384,1.563622,1.426791,2.085821,1.595903,1.478429,1.849081,2.223816,1.492159,1.759828,2.177962,1.220941,1.502952,2.606168,1.220753,1.196608,2.106484,1.079937,1.223584,2.236651,1.055712,1.064409,1.310717,1.717170,1.014481,1.345557,1.122415,0.954931,1.191346,1.536330,1.008230,1.191346,1.412993,1.044344,1.045415,1.612154,1.038012,0.984229,1.318935,1.175469,1.077363,1.213029,1.081998,0.947408,1.011152,1.609018,0.918160,1.011152,1.227840,1.158299,0.937555,1.241206,1.153663,0.903578,1.146806,1.443197,0.712022,1.075326,1.443197,0.548784,1.065543,1.622042,0.656189,1.065543,1.245589,1.168833,0.906456,1.244986,1.106493,0.808302,1.171288,1.453737,0.720749,1.094911,1.453737,0.577683,0.925750,1.197656,0.592157,1.026817,1.256130,0.689192,0.970727,1.277857,0.772780,0.712202,1.095608,1.200869,0.775014,1.095608,1.181224,0.624284,1.086170,1.373053,0.638125,0.990768,1.473655,0.734919,0.661143,1.417746,0.837861,0.558310,1.238868,1.198006,0.572164,1.238868,1.278482,0.552646,0.876836,1.397417,0.638125,0.802484,1.480315,0.734919,0.643324,1.791049,0.931324,0.604314,1.258686,1.224769,0.622660,1.258686,1.278482,0.671635,0.893350,1.468841,0.711497,0.901331,1.603181,0.808292,0.688655,1.481973,0.931324,0.658711,1.116289,1.416890,0.652633,1.116289,1.664687,0.693627,0.783793,1.521326,0.726939,1.048653,1.625717,0.978768,0.652776,1.813585,0.905032,0.652633,1.250560,1.464334,0.652633,1.250560,1.664687,0.693627,0.925804,1.762160,0.822854,0.919308,1.447423,1.008858,0.652776,1.818587,0.970280,0.753866,1.106944,1.352705,0.827646,1.118605,1.449064,0.835563,0.816415,1.767163,0.951008,0.799408,1.638535,1.049328,0.827535,2.001533,0.970280,0.817134,1.118605,1.352705,0.828321,1.118605,1.449064,0.835563,0.827602,1.767163,0.951008,0.810595,1.650609,1.049328,0.775183,1.650609,0.970280,0.922610,1.132855,1.479152,0.922610,1.058324,1.479152,0.806391,0.782428,1.785176,0.894698,0.796932,1.249341,1.042177,0.696927,1.141001,0.744050,0.683706,0.702273,1.760154,0.683706,0.702273,1.760154,0.595967,0.735107,1.469801,0.457488,0.752912,1.264883,1.042177,0.658796,1.327004,0.738677,0.743285,0.702273,1.787179,0.743285,0.667064,1.787179,0.579159,0.692856,1.487817,0.440680,0.571664,1.539472,1.042177,0.482542,1.539472,0.720661,0.579159,0.918596,1.512710,0.579159,0.907621,1.512710,0.579159,0.594009,1.651023,0.436435,0.572363,1.497789,1.042177,0.526742,1.497789,0.720661,0.579159,0.871459,1.787179,0.579159,0.858374,1.415346,0.579159,0.590239,1.651023,0.436435,0.572363,1.497789,1.042177,0.526742,1.497789,0.720661,0.579159,0.871459,1.787179,0.579159,0.858374,1.415346,0.579159,0.590239,1.651023,0.436435,0.572363,1.497789,1.042177,0.526742,1.497789,0.720661,0.579159,0.871459,1.787179,0.579159,0.858374,1.415346,0.579159,0.590239,1.651023,0.436435,0.572363,1.497789,0.628206,0.526742,1.497789,0.490561,0.579159,0.871459,1.470229,0.579159,0.858374,1.204046,0.579159,0.590239,1.487147,0.609537,0.572363,1.497789,0.628206,0.526742,1.497789,0.490561,0.579159,0.871459,1.470229,0.579159,0.858374,1.204046,0.579159,0.590239,1.487147,0.609537,0.572363,1.497789,0.628206,0.526742,1.497789,0.490561,0.579159,0.871459,1.470229,0.579159,0.858374,1.204046,0.579159,0.590239,1.487147,0.609537,0.606217,1.497789,0.628206,0.501927,0.000000,0.000000,0.000000,0.000000,0.000000,0.000000,0.000000,0.000000,0.000000,0.000000,0.000000,0.000000,0.000000,0.000000,0.000000,0.000000,0.000000,0.000000,0.000000,0.000000,0.000000,0.000000,0.000000,0.000000,0.000000,0.000000,0.000000,0.000000,0.000000,0.000000,0.000000,0.000000,0.000000,0.000000,0.000000,0.000000,0.000000,0.000000,0.000000,0.000000,0.000000,0.000000,0.000000,0.000000,0.000000,0.000000,0.000000,0.000000,0.000000,0.000000,0.000000,0.000000,0.000000
