# Supplementary material for: Supervised Learning in SNN via Reward-Modulated Spike-Timing-Dependent Plasticity for a Target Reaching Vehicle
Source: Front Neurorobot. 2019 May 3;13:18. doi: 10.3389/fnbot.2019.00018 (PMC6509616; doi:10.3389/fnbot.2019.00018)
Supplement: Supplementary file 1 [file Data_Sheet_1.ZIP › SNN-Controller_final/Training/error_plots.py]

import pylab as pl

class error_plots():
    #initialize all variables as well as error/accuracy errors
    def __init__(self,steps,episodes):
        self.steps = steps
        self.episodes = episodes
        '''
        plot avg error right,left output
        plot avg error chosen output
        print accuracy after every episode
        plot developement of avg error chosen output
        plot developement of accuracy after over episodes
        '''
        self.accuracy = 0.
        #self.avgErrorLeft  = [0. for x in range(0,steps+1)]
        #self.avgErrorRight = [0. for x in range(0,steps+1)]
        self.avgErrorChosen= [0. for x in range(0,steps+1)]
        self.acc_over_eps  = [0. for x in range(0,episodes)]
        self.error_over_eps= [0. for x in range(0,episodes)]
        self.nStep         = [x for x in range(0,steps+1)]
        self.nEps          = [x for x in range(0,episodes)]
    
    #since python has problems with comparing double-values
    #this function replaces the "=="-operation for doubles                              
    def isClose(self,a,b):
        tolerance = 1e-09 #tolerance of 1e-09
        if(abs(a-b)<tolerance):
            return True
        else:
            return False 


    #plottable infos after each episode
    #plots errors after each episode                                 
    def plotEpisode(self):
        pl.figure(2)
        pl.title('avg error chosen turn')
        pl.ylim(-5,110)
        for i in range(0,21):
            pl.axhline(y=i*5,color='k',linestyle='--',linewidth=0.5)
        pl.plot(self.nStep,self.avgErrorChosen,'m-')
        self.avgErrorChosen= [0. for x in range(0,self.steps+1)]
        pl.show()
        print('accuracy in this episode: %f percent'%((self.accuracy/self.steps)*100))
        self.accuracy = 0.
        
        
    #plots development of accuracy and errors collected over the episodes    
    def plotFinal(self):
        pl.figure(0)
        pl.title('development of avg error over episodes')
        pl.ylim(-5,110)
        for i in range(0,21):
            pl.axhline(y=i*5,color='k',linestyle='--',linewidth=0.5)
        pl.plot(self.nEps,self.error_over_eps,'m-')
        pl.figure(1)
        pl.title('development of accuracy over episodes')
        pl.ylim(-5,110)
        for i in range(0,21):
            pl.axhline(y=i*5,color='k',linestyle='--',linewidth=0.5)
        pl.plot(self.nEps,self.acc_over_eps,'c-')
        pl.show()


    #functions above only plot information, this here collects them (puts them into arrays)        
    '''
    parameters: 
        outputCon: output of reference controller (labeled data)
        outputSNN: output of SNN
        step     : current step
        maxDeg   : maximum degree (for error in percent)
        turn     : initially 0. (forward) => 1. -> left
                                             2. -> right
    '''
    def putinplotEpisode(self,outputCon,outputSNN,step,maxDeg,turn=0.):
        if(abs(outputCon[0])<abs(outputCon[1]))|self.isClose(turn,1.0): #data suggests left turn
            self.avgErrorChosen[step+1] = (self.avgErrorChosen[step]*step + (abs(outputSNN[0]-outputCon[0])/maxDeg)*100)/(step+1)
            if(abs(outputSNN[0])<abs(outputSNN[1]))|(abs(outputSNN[0])==abs(outputSNN[1])): #SNN outputs left turn
                self.accuracy += 1
        if(abs(outputCon[1])<abs(outputCon[0]))|self.isClose(turn,2.0): #data suggests right turn
            self.avgErrorChosen[step+1] = (self.avgErrorChosen[step]*step + (abs(outputSNN[1]-outputCon[1])/maxDeg)*100)/(step+1)
            if(abs(outputSNN[1])<abs(outputSNN[0])): #SNN outputs right turn
                self.accuracy += 1
                
    '''
    same as fct bevor with additional parameter:
        acc     :
    '''
    def putinplotEpisodeGAalt(self,acc,outputCon,outputSNN,step,maxDeg,turn=0.):
        if(acc): 
            self.accuracy += 1
        if(abs(outputCon[0])<abs(outputCon[1]))|self.isClose(turn,1.0):
            if self.isClose(outputCon[0],90.):
                self.avgErrorChosen[step+1] = self.avgErrorChosen[step]
            else:
                self.avgErrorChosen[step+1] = (self.avgErrorChosen[step]*step + (abs(outputSNN[0]-outputCon[0])/maxDeg)*100)/(step+1)
        if(abs(outputCon[1])<abs(outputCon[0])):
            if self.isClose(outputCon[1],90.):
                self.avgErrorChosen[step+1] = self.avgErrorChosen[step]
            else:
                self.avgErrorChosen[step+1] = (self.avgErrorChosen[step]*step + (abs(outputSNN[1]-outputCon[1])/maxDeg)*100)/(step+1)
            
    #put infos (acc & error at end of episode) in accuracy/error arrays over episodes        
    def putinplotFinal(self,ep):
        self.error_over_eps[ep] = self.avgErrorChosen[-1]
        self.acc_over_eps[ep]   = (self.accuracy/self.steps)*100
    
