# Supplementary material for: Supervised Learning in SNN via Reward-Modulated Spike-Timing-Dependent Plasticity for a Target Reaching Vehicle
Source: Front Neurorobot. 2019 May 3;13:18. doi: 10.3389/fnbot.2019.00018 (PMC6509616; doi:10.3389/fnbot.2019.00018)
Supplement: Supplementary file 1 [file Data_Sheet_1.ZIP › SNN-Controller_final/Training/RSTDP_networkGA.py]

import parameters as p
import math as m
import numpy as np

'''
we had a sign-fct in the w-update-line (e.g. line 186)
'''

class network():
    #initialize network
    '''
    GA      : train for goal avoidance? [BOOL]
    GN      : train special neuron? [BOOL]
    inSize  : size of input layer
    hidSize : size of hidden layer
    '''
    def __init__(self,GA,GN,inSize,hidSize):
        self.layerSizes = [inSize, hidSize, 3]
        self.syn1_w = []
        self.syn2_w = []
        self.syn3_w = []
        self.I = [0. for x in range(0,inSize)]
        self.eta = p.eta
        self.minEta = p.minEta
        self.etaStep = 0

        self.t_start = 0
        self.t_end   = 50    
        self.v_in = [0. for x in range(0,self.layerSizes[0])]
        self.spike_in = [[False for y in range(self.t_start,self.t_end)] for x in range(0,self.layerSizes[0])]
        self.v_hid= [0. for x in range(0,self.layerSizes[1])]
        self.x_hid= [0. for x in range(0,self.layerSizes[1])]
        self.y_hid= [0. for x in range(0,self.layerSizes[1])]
        self.spike_hid= [[False for y in range(self.t_start,self.t_end)] for x in range(0,self.layerSizes[1])]
        self.refract_hid = [0 for x in range(0,self.layerSizes[1])]
        self.v_out= [0. for x in range(0,self.layerSizes[2])]
        self.x_out= [0. for x in range(0,self.layerSizes[2])]
        self.y_out= [0. for x in range(0,self.layerSizes[2])]
        self.spikes_out = [[],[],[]]
        self.refract_out = [0 for x in range(0,self.layerSizes[2])]
               
        self.res = [0.,0.,0.]
        self.final_res = [0.,0.,0.]

        self.learnGA = GA
        self.learnGN = GN
        self.apre1 = self.apre2 = self.apre3  = []
        self.apost1= self.apost2= self.apost3 = []
        self.g1    = self.g2    = self.g3     = []
        self.adj1  = self.adj2  = self.adj3   = []
        self.deltaW1 = self.deltaW2 = self.deltaW3 = []
    
    def setLayers(self,inp,hid,out):
        self.layerSizes = [inp,hid,out]

    #sets initial weights and initialize arrays for different parameters
    #(the numbers denot the synapses -> 1: input -> hidden; 2: hidden -> output; 3: input -> special)
    def setWeights(self, w1, w2, w3):
        self.syn1_w = w1
        len1 = len(w1)
        len2 = len(w2)
        len3 = len(w3)
        self.syn2_w = w2
        self.apre1 = [0 for x in range(0,len1)]
        self.apost1= [0 for x in range(0,len1)]
        self.g1    = [0 for x in range(0,len1)]
        self.adj1  = [0 for x in range(0,len1)]
        self.deltaW1 = [0 for x in range(0,len1)]
        self.apre2 = [0 for x in range(0,len2)]
        self.apost2= [0 for x in range(0,len2)]
        self.g2    = [0 for x in range(0,len2)]
        self.adj2  = [0 for x in range(0,len2)]
        self.deltaW2 = [0 for x in range(0,len2)]
        self.syn3_w = w3
        self.apre3 = [0 for x in range(0,len3)]
        self.apost3= [0 for x in range(0,len3)]
        self.g3    = [0 for x in range(0,len3)]
        self.adj3  = [0 for x in range(0,len3)]
        self.deltaW3 = [0 for x in range(0,len3)]
    
    def setInput(self, sensor_readings):
        for i in range(0,self.layerSizes[0]):
            self.I[i] = (sensor_readings[i])*0.2

    def updateIn(self,t): #update input layer
        dvdt = [0. for x in range(0,self.layerSizes[0])]
        for i in range(0,self.layerSizes[0]):
            self.spike_in[i][t] = False
            dvdt[i] = self.I[i]+0.025
            self.v_in[i] += dvdt[i]
            if(self.v_in[i]>=1.0):
                self.v_in[i] = 0.
                self.spike_in[i][t] = True

    def synapse1(self,t): #propagate spikes from input to hidden
        for i in range(0,self.layerSizes[0]):
            if(self.spike_in[i][t]):
                for j in range(0,self.layerSizes[1]):
                    self.y_hid[j] += self.syn1_w[i*self.layerSizes[1]+j]
    
    def synapse2(self,t): #propagate spikes from hidden to output
        for i in range(0,self.layerSizes[1]):
            if(self.spike_hid[i][t]):
                self.y_out[0] += self.syn2_w[i]
                self.y_out[1] += self.syn2_w[i+self.layerSizes[1]]
    
    def synapse3(self,t): #propagate spikes from input to special neuron
        for i in range(0,self.layerSizes[0]):
            if(self.spike_in[i][t]):
                self.y_out[2] += 5*self.syn3_w[i]

    def updateHid(self,t): #update hidden layer neurons
        hidSize = self.layerSizes[1]
        dydt = [0. for i in range(0,hidSize)]
        dxdt = [0. for i in range(0,hidSize)]
        dvdt = [0. for i in range(0,hidSize)]
        for i in range(0,hidSize):
            #decr. refactory period if not 0
            if(self.refract_hid[i]>0):
                self.refract_hid[i] -= 1
            self.spike_hid[i][t] = False
            #calc dv,dx,dy
            dydt[i] = -self.y_hid[i]/p.tau_2_hid
            dxdt[i] = (self.y_hid[i]-self.x_hid[i])/p.tau_2_hid
            dvdt[i] = (self.x_hid[i]-self.v_hid[i])/p.tau_m_hid
            #update x and y
            self.y_hid[i] += dydt[i]
            self.x_hid[i] += dxdt[i]
            #update v iff not refractory period
            if(self.refract_hid[i]==0):
                self.v_hid[i] += dvdt[i]
                #if spike: spike, reset v, set refractory period to 3(ms)
                if(self.v_hid[i]>p.v_th_hid):
                    self.v_hid[i] = 0
                    self.spike_hid[i][t] = True
                    self.refract_hid[i] = 4
    
    def updateOut(self,t): #update output layer neurons
        dydt = [0. for i in range(0,3)]
        dxdt = [0. for i in range(0,3)]
        dvdt = [0. for i in range(0,3)]
        for i in range(0,3):
            #decr. refactory period if not 0
            if(self.refract_out[i]>0):
                self.refract_out[i] -= 1
            #calc dv,dx,dy
            dydt[i] = -self.y_out[i]/p.tau_2_out
            dxdt[i] = (self.y_out[i]-self.x_out[i])/p.tau_2_out
            dvdt[i] = (self.x_out[i]-self.v_out[i])/p.tau_m_out
            #update x and y
            self.y_out[i] += dydt[i]
            self.x_out[i] += dxdt[i]
            #update v iff not refractory period
            if(self.refract_out[i]==0):
                self.v_out[i] += dvdt[i]
                #if spike: spike, reset v, set refractory period to 3(ms)
                if(self.v_out[i]>p.v_th_out):
                    self.v_out[i] = 0
                    self.spikes_out[i] += [t]
                    self.refract_out[i] = 4
        
    def rSTDPsyn1(self,t): #RSTDP synapse1
        for i in range(0,self.layerSizes[0]):
            for j in range(0,self.layerSizes[1]):
                index = i*self.layerSizes[1]+j
                self.apre1[index] -= self.apre1[index]/p.taupre
                self.apost1[index] -= self.apost1[index]/p.taupost
                if(self.spike_in[i][t]):
                    self.apre1[index] += p.Apre
                    self.deltaW1[index] += self.apost1[index]*self.g1[index]*self.eta
                if(self.spike_hid[j][t]):
                    self.apost1[index] += p.Apost
                    self.deltaW1[i] += self.apre1[index]*self.g1[index]*self.eta
    
    def rSTDPsyn2(self,t): #RSTDP synapse2
        for i in range(0,self.layerSizes[1]):
            j=i+self.layerSizes[1]
            self.apre2[i] -= self.apre2[i]/p.taupre
            self.apre2[j] -= self.apre2[j]/p.taupre
            self.apost2[i] -= self.apost2[i]/p.taupost
            self.apost2[j] -= self.apost2[j]/p.taupost
            if(self.spike_hid[i][t]):
                self.apre2[i] += p.Apre
                self.deltaW2[i] += self.apost2[i]*self.g2[i]*self.eta
            if(self.spike_hid[i][t]):
                self.apre2[j] += p.Apre
                self.deltaW2[j] += self.apost2[j]*self.g2[j]*self.eta
            if(len(self.spikes_out[0])>0):
                if(self.spikes_out[0][-1]==t): #what if list has no elements => length = 0
                    self.apost2[i] += p.Apost
                    self.deltaW2[i] += self.apre2[i]*self.g2[i]*self.eta
            if(len(self.spikes_out[1])>0):
                if(self.spikes_out[1][-1]==t):
                    self.apost2[j] += p.Apost
                    self.deltaW2[j] += self.apre2[j]*self.g2[j]*self.eta
                        
    def rSTDPsyn3(self,t): #RSTDP synapse3
        for i in range(0,self.layerSizes[0]):
            self.apre3[i] -= self.apre3[i]/p.taupre
            self.apost3[i] -= self.apost3[i]/p.taupost
            if(self.spike_in[i][t]): 
                self.apre3[i] += p.Apre
                self.deltaW3[i] += self.apost3[i]*self.g3[i]*self.eta                
            if(len(self.spikes_out[2])>0):
                if(self.spikes_out[2][-1]==t): #what if list has no elements => length = 0
                    self.apost3[i] += p.Apost
                    self.deltaW3[i] += self.apre3[i]*self.g3[i]*self.eta

    def updateAdjGN(self,adj): #update reward for special neuron
        for i in range(0,self.layerSizes[0]):
            self.adj3[i] = adj
                        
    def updateAdj(self, adjL, adjR): #update reward for every other synaptic connection
        for i in range(0,self.layerSizes[1]):
            self.adj2[i] = adjL; self.adj2[self.layerSizes[1]+i]=adjR
            currAdj = (abs(self.syn2_w[i])*self.adj2[i]+abs(self.syn2_w[i+self.layerSizes[1]])*self.adj2[i+self.layerSizes[1]])/(abs(self.syn2_w[i])+abs(self.syn2_w[i+self.layerSizes[1]]))
            for j in range(0,self.layerSizes[0]):
                self.adj1[j*self.layerSizes[1]+i] = currAdj

    def updateSynapses(self): #update weights
        for i in range(0,self.layerSizes[0]*self.layerSizes[1]):
            self.deltaW1[i] *= self.adj1[i]
            self.syn1_w[i] = np.clip(self.syn1_w[i]+self.deltaW1[i], -p.wmax/2, p.wmax)
            self.g1[i] = 1-abs(self.syn1_w[i])*p.c1*m.exp(-p.c2*abs(self.syn1_w[i]/p.wmax))
            self.deltaW1[i] = 0.
        for i in range(0,self.layerSizes[1]*2):
            self.deltaW2[i] *= self.adj2[i]
            self.syn2_w[i] = np.clip(self.syn2_w[i]+self.deltaW2[i], -p.wmax/2, p.wmax)
            self.g2[i] = 1-abs(self.syn2_w[i])*p.c1*m.exp(-p.c2*abs(self.syn2_w[i]/p.wmax))
            self.deltaW2[i] = 0.
        for i in range(0,self.layerSizes[0]):
            self.deltaW3[i] *= self.adj3[i]
            self.syn3_w[i] = np.clip(self.syn3_w[i]+self.deltaW3[i], -p.wmax/2, p.wmax)
            self.g3[i] = 1-abs(self.syn3_w[i])*p.c1*m.exp(-p.c2*abs(self.syn3_w[i]/p.wmax))
            self.deltaW3[i] = 0.

    def calcResult(self): #clac result according to Clawson et al
        for s in self.spikes_out[0]:
            self.res[0] += m.exp(p.beta*(s-self.t_end))-p.gamma
        for s in self.spikes_out[1]:
            self.res[1] += m.exp(p.beta*(s-self.t_end))-p.gamma
        for s in self.spikes_out[2]:
            self.res[2] += m.exp(p.beta*(s-self.t_end))-p.gamma
        self.final_res[0] = self.res[0]*p.alpha
        self.final_res[1] = self.res[1]*p.alpha
        self.final_res[2] = self.res[2]*p.alpha

    def calcResult2(self): #calc result according to thesis
        for s in self.spikes_out[0]:
            thisA = p.alpha * ((self.t_end-s)/self.t_end)
            self.res[0] += thisA*m.exp(p.beta*(s-self.t_end))-p.gamma
        for s in self.spikes_out[1]:
            thisA = p.alpha * ((self.t_end-s)/self.t_end)
            self.res[1] += thisA*m.exp(p.beta*(s-self.t_end))-p.gamma
        for s in self.spikes_out[2]:
            thisA = p.alpha * ((self.t_end-s)/self.t_end)
            self.res[2] += thisA*m.exp(p.beta*(s-self.t_end))-p.gamma
        self.final_res[0] = self.res[0]
        self.final_res[1] = self.res[1]
        self.final_res[2] = self.res[2]

    def reset(self): #reset result and output spikes
        self.res = [0.,0.,0.]
        self.spikes_out = [[],[],[]]
        
    def sim(self,input_val): #simulate network
        self.setInput(input_val)
        for t in range(self.t_start,self.t_end):
            #self.updateSyn()
            self.updateIn(t)
            self.synapse1(t)
            self.synapse3(t)
            self.updateHid(t)
            self.synapse2(t)
            self.updateOut(t)
            if(self.learnGA):
                self.rSTDPsyn1(t)
                self.rSTDPsyn2(t)
            if(self.learnGN):
                self.rSTDPsyn3(t)
        self.calcResult2()
        self.reset()
