# Supplementary material for: Supervised Learning in SNN via Reward-Modulated Spike-Timing-Dependent Plasticity for a Target Reaching Vehicle
Source: Front Neurorobot. 2019 May 3;13:18. doi: 10.3389/fnbot.2019.00018 (PMC6509616; doi:10.3389/fnbot.2019.00018)
Supplement: Supplementary file 1 [file Data_Sheet_1.ZIP › SNN-Controller_final/Training/parameters.py]

#Parameters for the Simulation
#change before every training to desired parameters

v_th_in = 1
v_th_hid= 30
v_th_out= 25
tau_m_hid = tau_m_out = 10
tau_2_hid = tau_2_out = 5
alpha = 20 
beta  = 0.1
gamma = 0

#learning params
wmax = 50 
taupost = taupre = 10
Apre = 0.1; Apost = 1.05*Apre 
eta = 0.09
minEta = 0.02 
tau_c = 5 
c1 = 1/wmax; c2 = 1
