# Supplementary material for: Supervised Learning in SNN via Reward-Modulated Spike-Timing-Dependent Plasticity for a Target Reaching Vehicle
Source: Front Neurorobot. 2019 May 3;13:18. doi: 10.3389/fnbot.2019.00018 (PMC6509616; doi:10.3389/fnbot.2019.00018)
Supplement: Supplementary file 1 [file Data_Sheet_1.ZIP › SNN-Controller_final/Training/data_GN.txt]

0.0	0.0	0.1
0.1	0.0	0.0
0.0	0.0	0.1
0.1	0.0	0.0
0.0	0.0	0.1
0.1	0.0	0.0
0.0	0.0	0.1
0.1	0.0	0.0
0.0	0.0	0.1
0.1	0.0	0.0
