# Supplementary material for: Supervised Learning in SNN via Reward-Modulated Spike-Timing-Dependent Plasticity for a Target Reaching Vehicle
Source: Front Neurorobot. 2019 May 3;13:18. doi: 10.3389/fnbot.2019.00018 (PMC6509616; doi:10.3389/fnbot.2019.00018)
Supplement: Supplementary file 1 [file Data_Sheet_1.ZIP › SNN-Controller_final/Training/dataTableOA.txt]

1.000000	1.000000	1.000000	0.974570	0.972984	1.000000	20.000000	-60.000000	1.000000
1.000000	1.000000	1.000000	0.925738	0.936233	1.000000	20.000000	-60.000000	1.000000
1.000000	1.000000	1.000000	0.873613	0.899702	1.000000	20.000000	-60.000000	1.000000
1.000000	1.000000	1.000000	0.820268	0.820841	1.000000	20.000000	-60.000000	1.000000
1.000000	1.000000	1.000000	0.936192	0.932159	0.967763	20.000000	-100.000000	1.000000
1.000000	1.000000	0.944783	0.850071	0.843317	0.868876	40.000000	-100.000000	1.000000
1.000000	1.000000	0.966215	0.798838	0.762955	0.766008	40.000000	-100.000000	1.000000
1.000000	1.000000	1.000000	0.853739	0.721677	0.698525	20.000000	-100.000000	1.000000
0.677511	0.915267	0.974037	0.971884	1.000000	1.000000	100.000000	-40.000000	2.000000
0.690232	0.931838	0.875729	0.875556	0.929646	1.000000	100.000000	-60.000000	2.000000
0.807374	0.791416	0.779122	0.793865	0.911564	1.000000	100.000000	-60.000000	2.000000
0.712295	0.691214	0.701147	0.788442	1.000000	1.000000	100.000000	-40.000000	2.000000
0.618035	0.621731	0.688456	0.893655	1.000000	1.000000	100.000000	-40.000000	2.000000
0.563893	0.609548	0.778772	1.000000	1.000000	1.000000	100.000000	-20.000000	2.000000
1.000000	0.939330	0.921537	0.933012	1.000000	1.000000	60.000000	-40.000000	2.000000
0.952363	0.837272	0.825677	0.841722	0.967519	1.000000	100.000000	-60.000000	2.000000
0.779780	0.735348	0.738085	0.793001	0.995673	1.000000	100.000000	-60.000000	2.000000
0.656235	0.654175	0.694221	0.852494	1.000000	1.000000	100.000000	-40.000000	2.000000
0.590342	0.615100	0.743938	1.000000	1.000000	1.000000	100.000000	-20.000000	2.000000
0.567181	0.668440	0.951894	1.000000	1.000000	1.000000	100.000000	-20.000000	2.000000
1.000000	1.000000	1.000000	0.973947	0.712325	0.634776	20.000000	-100.000000	1.000000
1.000000	1.000000	1.000000	0.969500	0.691634	0.590904	20.000000	-100.000000	1.000000
1.000000	1.000000	1.000000	0.988492	0.993568	1.000000	20.000000	-60.000000	1.000000
1.000000	1.000000	0.935254	0.895188	0.898058	0.973186	40.000000	-100.000000	1.000000
1.000000	1.000000	0.913838	0.814320	0.805713	0.827026	40.000000	-100.000000	1.000000
1.000000	1.000000	1.000000	0.807519	0.735374	0.731437	20.000000	-100.000000	1.000000
1.000000	1.000000	1.000000	0.914693	0.727783	0.677365	20.000000	-100.000000	1.000000
0.456694	0.597806	0.989052	1.000000	1.000000	1.000000	100.000000	-20.000000	2.000000
0.494807	0.709573	0.951009	0.951967	1.000000	1.000000	100.000000	-40.000000	2.000000
0.513157	0.752678	0.852921	0.855892	0.929046	1.000000	100.000000	-60.000000	2.000000
0.629155	0.763737	0.758204	0.782448	0.923133	1.000000	100.000000	-60.000000	2.000000
0.682991	0.671075	0.688400	0.796859	1.000000	1.000000	100.000000	-40.000000	2.000000
0.599956	0.608681	0.695459	0.937831	1.000000	1.000000	100.000000	-40.000000	2.000000
0.555140	0.618126	0.819356	1.000000	1.000000	1.000000	100.000000	-20.000000	2.000000
1.000000	0.996745	0.989592	1.000000	1.000000	1.000000	60.000000	-20.000000	2.000000
0.987251	0.899021	0.895537	0.927532	1.000000	1.000000	100.000000	-40.000000	2.000000
0.831862	0.805191	0.813280	0.901903	1.000000	1.000000	100.000000	-40.000000	2.000000
0.729202	0.731131	0.794094	1.000000	1.000000	1.000000	100.000000	-20.000000	2.000000
0.672491	0.714646	0.889519	1.000000	1.000000	1.000000	100.000000	-20.000000	2.000000
1.000000	0.993081	0.972760	0.982991	0.682247	0.526824	60.000000	-100.000000	1.000000
1.000000	0.902772	0.876092	0.882360	0.692846	0.523975	60.000000	-100.000000	1.000000
1.000000	0.863179	0.785555	0.781307	0.812692	0.591008	60.000000	-100.000000	1.000000
1.000000	0.942418	0.746420	0.693277	0.692178	0.734724	60.000000	-100.000000	1.000000
1.000000	1.000000	0.802779	0.649601	0.612444	0.614158	40.000000	-100.000000	1.000000
1.000000	1.000000	1.000000	0.694352	0.573942	0.549068	20.000000	-100.000000	1.000000
1.000000	1.000000	1.000000	0.880340	0.620069	0.524691	20.000000	-100.000000	1.000000
0.596275	0.692200	0.965904	1.000000	1.000000	1.000000	100.000000	-20.000000	2.000000
0.570620	0.675803	0.968723	1.000000	1.000000	1.000000	100.000000	-20.000000	2.000000
1.000000	0.993207	0.991728	1.000000	1.000000	1.000000	60.000000	-20.000000	2.000000
0.961372	0.899576	0.900242	0.951087	1.000000	1.000000	100.000000	-40.000000	2.000000
0.825377	0.810054	0.825426	0.940986	1.000000	1.000000	100.000000	-40.000000	2.000000
0.739456	0.746355	0.837364	1.000000	1.000000	1.000000	100.000000	-20.000000	2.000000
0.692285	0.756915	0.977706	1.000000	1.000000	1.000000	100.000000	-20.000000	2.000000
1.000000	0.956582	0.942234	0.956793	1.000000	1.000000	60.000000	-40.000000	2.000000
0.964077	0.855802	0.846810	0.866436	1.000000	1.000000	100.000000	-40.000000	2.000000
0.796190	0.756191	0.760098	0.822318	1.000000	1.000000	100.000000	-40.000000	2.000000
0.678658	0.677754	0.723680	0.896367	1.000000	1.000000	100.000000	-40.000000	2.000000
0.615241	0.643541	0.782953	1.000000	1.000000	1.000000	100.000000	-20.000000	2.000000
1.000000	0.987178	0.956459	0.961815	0.918526	0.702998	60.000000	-100.000000	1.000000
1.000000	0.897630	0.859708	0.862786	0.937095	0.709032	60.000000	-100.000000	1.000000
1.000000	0.865909	0.771205	0.763107	0.784623	0.808475	60.000000	-100.000000	1.000000
1.000000	0.965143	0.744204	0.676926	0.673137	0.703926	60.000000	-100.000000	1.000000
1.000000	1.000000	0.812898	0.642641	0.595831	0.595142	40.000000	-100.000000	1.000000
1.000000	1.000000	1.000000	0.700541	0.566494	0.534421	20.000000	-100.000000	1.000000
1.000000	1.000000	1.000000	0.916748	0.626666	0.518596	20.000000	-100.000000	1.000000
0.634602	0.712458	0.951920	1.000000	1.000000	1.000000	100.000000	-20.000000	2.000000
0.600009	0.686293	0.939431	1.000000	1.000000	1.000000	100.000000	-20.000000	2.000000
1.000000	1.000000	0.995210	1.000000	1.000000	1.000000	40.000000	-20.000000	2.000000
1.000000	0.907323	0.900036	0.923156	1.000000	1.000000	60.000000	-40.000000	2.000000
0.855768	0.808151	0.810761	0.868380	1.000000	1.000000	100.000000	-40.000000	2.000000
0.729708	0.726891	0.765791	0.929917	1.000000	1.000000	100.000000	-40.000000	2.000000
0.663023	0.687021	0.821663	1.000000	1.000000	1.000000	100.000000	-20.000000	2.000000
1.000000	0.982678	0.958192	0.966009	1.000000	1.000000	60.000000	-40.000000	2.000000
0.983778	0.853691	0.837339	0.849073	0.962527	1.000000	100.000000	-60.000000	2.000000
0.845619	0.770803	0.768140	0.800247	0.959998	1.000000	100.000000	-60.000000	2.000000
0.689680	0.679446	0.699023	0.814245	1.000000	1.000000	100.000000	-40.000000	2.000000
0.607248	0.617125	0.708385	0.960833	1.000000	1.000000	100.000000	-40.000000	2.000000
0.564449	0.631501	0.841683	1.000000	1.000000	1.000000	100.000000	-20.000000	2.000000
1.000000	1.000000	1.000000	0.982226	0.703864	0.603384	20.000000	-100.000000	1.000000
1.000000	1.000000	1.000000	0.972402	0.678370	0.569988	20.000000	-100.000000	1.000000
1.000000	1.000000	0.979989	0.943359	0.947173	1.000000	40.000000	-60.000000	1.000000
1.000000	1.000000	0.871268	0.827592	0.829349	0.893217	40.000000	-100.000000	1.000000
1.000000	1.000000	0.845362	0.764876	0.759771	0.788055	40.000000	-100.000000	1.000000
1.000000	1.000000	0.978710	0.746187	0.671162	0.665818	40.000000	-100.000000	1.000000
1.000000	1.000000	1.000000	0.854467	0.668791	0.615124	20.000000	-100.000000	1.000000
0.492718	0.624763	0.986111	1.000000	1.000000	1.000000	100.000000	-20.000000	2.000000
0.496547	0.691267	0.917939	0.916470	0.964650	1.000000	100.000000	-60.000000	2.000000
0.508096	0.722987	0.819735	0.820250	0.876023	1.000000	100.000000	-60.000000	2.000000
0.607563	0.733972	0.723537	0.739669	0.856159	1.000000	100.000000	-60.000000	2.000000
0.654056	0.635708	0.646860	0.733834	0.987333	1.000000	100.000000	-60.000000	2.000000
0.562833	0.567344	0.634608	0.834154	1.000000	1.000000	100.000000	-40.000000	2.000000
0.510497	0.557058	0.721736	1.000000	1.000000	1.000000	100.000000	-20.000000	2.000000
1.000000	0.997505	0.977033	0.987207	1.000000	1.000000	60.000000	-40.000000	2.000000
1.000000	0.894414	0.880967	0.895713	1.000000	1.000000	60.000000	-40.000000	2.000000
0.839721	0.790713	0.792905	0.847499	1.000000	1.000000	100.000000	-40.000000	2.000000
0.712230	0.709555	0.748594	0.911067	1.000000	1.000000	100.000000	-40.000000	2.000000
0.645805	0.669650	0.802157	1.000000	1.000000	1.000000	100.000000	-20.000000	2.000000
1.000000	1.000000	0.979262	0.983008	0.837444	0.627938	40.000000	-100.000000	1.000000
1.000000	0.928051	0.882700	0.884452	0.866326	0.636061	60.000000	-100.000000	1.000000
1.000000	0.904248	0.796938	0.785925	0.803300	0.736988	60.000000	-100.000000	1.000000
1.000000	1.000000	0.779951	0.702284	0.696831	0.722974	40.000000	-100.000000	1.000000
1.000000	1.000000	0.861066	0.675400	0.622163	0.620391	40.000000	-100.000000	1.000000
1.000000	1.000000	1.000000	0.742781	0.597708	0.561727	20.000000	-100.000000	1.000000
0.999668	1.000000	1.000000	0.971288	0.663118	0.548420	20.000000	-100.000000	1.000000
0.720324	0.734098	0.984575	1.000000	1.000000	0.991760	100.000000	-20.000000	2.000000
0.653164	0.705056	0.962973	1.000000	1.000000	1.000000	100.000000	-20.000000	2.000000
1.000000	0.959833	0.952215	0.975534	1.000000	1.000000	60.000000	-40.000000	2.000000
0.950503	0.861745	0.857662	0.887135	1.000000	1.000000	100.000000	-40.000000	2.000000
0.795326	0.766020	0.772830	0.852418	1.000000	1.000000	100.000000	-40.000000	2.000000
0.690774	0.692421	0.751813	0.952058	1.000000	1.000000	100.000000	-40.000000	2.000000
0.633315	0.672152	0.835831	1.000000	1.000000	1.000000	100.000000	-20.000000	2.000000
1.000000	0.942782	0.920483	0.929113	1.000000	1.000000	60.000000	-40.000000	2.000000
0.963780	0.839059	0.824185	0.836994	0.952817	1.000000	100.000000	-60.000000	2.000000
0.784629	0.734629	0.736155	0.785064	0.975862	1.000000	100.000000	-60.000000	2.000000
0.656026	0.652782	0.688000	0.836221	1.000000	1.000000	100.000000	-40.000000	2.000000
0.587212	0.607716	0.726281	1.000000	1.000000	1.000000	100.000000	-20.000000	2.000000
0.557979	0.648931	0.908205	1.000000	1.000000	1.000000	100.000000	-20.000000	2.000000
1.000000	1.000000	1.000000	0.975150	0.698277	0.598265	20.000000	-100.000000	1.000000
1.000000	1.000000	1.000000	0.976060	0.681208	0.572557	20.000000	-100.000000	1.000000
1.000000	1.000000	0.987663	0.952259	0.956396	1.000000	40.000000	-60.000000	1.000000
1.000000	1.000000	0.902077	0.859305	0.861435	0.929393	40.000000	-100.000000	1.000000
1.000000	1.000000	0.882709	0.780481	0.770342	0.788750	40.000000	-100.000000	1.000000
1.000000	1.000000	1.000000	0.775458	0.701763	0.697140	20.000000	-100.000000	1.000000
1.000000	1.000000	1.000000	0.887002	0.698603	0.645419	20.000000	-100.000000	1.000000
0.477558	0.614285	0.990269	1.000000	1.000000	1.000000	100.000000	-20.000000	2.000000
0.500140	0.705143	0.919591	0.919239	0.973983	1.000000	100.000000	-60.000000	2.000000
0.515006	0.742291	0.821663	0.823302	0.885944	1.000000	100.000000	-60.000000	2.000000
0.621168	0.734480	0.726334	0.745530	0.870475	1.000000	100.000000	-60.000000	2.000000
0.654877	0.639167	0.652358	0.746087	1.000000	1.000000	100.000000	-40.000000	2.000000
0.567297	0.573009	0.645894	0.856782	1.000000	1.000000	100.000000	-40.000000	2.000000
0.518541	0.569477	0.743487	1.000000	1.000000	1.000000	100.000000	-20.000000	2.000000
1.000000	0.999241	0.988993	1.000000	1.000000	1.000000	60.000000	-20.000000	2.000000
0.999888	0.900085	0.894243	0.920085	1.000000	1.000000	100.000000	-40.000000	2.000000
0.837751	0.803727	0.809383	0.884920	1.000000	1.000000	100.000000	-40.000000	2.000000
0.726996	0.727619	0.783143	0.980285	1.000000	1.000000	100.000000	-40.000000	2.000000
0.667001	0.702573	0.863272	1.000000	1.000000	1.000000	100.000000	-20.000000	2.000000
1.000000	0.993836	0.970915	0.979620	0.743258	0.573051	60.000000	-100.000000	1.000000
1.000000	0.903929	0.874290	0.879493	0.758227	0.572558	60.000000	-100.000000	1.000000
1.000000	0.866062	0.783740	0.778634	0.807192	0.647363	60.000000	-100.000000	1.000000
1.000000	0.951091	0.747337	0.689967	0.688045	0.726789	60.000000	-100.000000	1.000000
1.000000	1.000000	0.800204	0.645784	0.607746	0.609204	40.000000	-100.000000	1.000000
1.000000	1.000000	1.000000	0.688396	0.568592	0.543735	20.000000	-100.000000	1.000000
1.000000	1.000000	1.000000	0.870702	0.613085	0.518655	20.000000	-100.000000	1.000000
0.602327	0.694392	0.960160	1.000000	1.000000	1.000000	100.000000	-20.000000	2.000000
0.573282	0.673668	0.955568	1.000000	1.000000	1.000000	100.000000	-20.000000	2.000000
1.000000	0.951686	0.949487	0.987645	1.000000	1.000000	60.000000	-40.000000	2.000000
0.921490	0.857217	0.857122	0.902635	1.000000	1.000000	100.000000	-40.000000	2.000000
0.783373	0.766043	0.779225	0.883989	1.000000	1.000000	100.000000	-40.000000	2.000000
0.693998	0.699634	0.781571	1.000000	1.000000	1.000000	100.000000	-20.000000	2.000000
0.644998	0.703275	0.906375	1.000000	1.000000	1.000000	100.000000	-20.000000	2.000000
1.000000	0.992716	0.980892	0.998573	1.000000	1.000000	60.000000	-40.000000	2.000000
0.996463	0.892729	0.885794	0.909334	1.000000	1.000000	100.000000	-40.000000	2.000000
0.831008	0.794938	0.800038	0.871498	1.000000	1.000000	100.000000	-40.000000	2.000000
0.716240	0.716330	0.768581	0.958102	1.000000	1.000000	100.000000	-40.000000	2.000000
0.654237	0.687994	0.843446	1.000000	1.000000	1.000000	100.000000	-20.000000	2.000000
1.000000	0.964036	0.945781	0.957154	0.675108	0.523841	60.000000	-100.000000	1.000000
1.000000	0.869337	0.849219	0.858490	0.667376	0.512792	60.000000	-100.000000	1.000000
1.000000	0.807932	0.755587	0.755184	0.778110	0.551452	60.000000	-100.000000	1.000000
1.000000	0.840583	0.692665	0.661364	0.664899	0.730182	60.000000	-100.000000	1.000000
1.000000	1.000000	0.706619	0.595504	0.575867	0.583440	40.000000	-100.000000	1.000000
1.000000	1.000000	0.838413	0.603065	0.518605	0.506779	40.000000	-100.000000	1.000000
1.000000	1.000000	1.000000	0.708025	0.525623	0.464082	20.000000	-100.000000	1.000000
0.594040	0.700478	0.998030	1.000000	1.000000	1.000000	100.000000	-20.000000	2.000000
0.574653	0.684077	0.987411	1.000000	1.000000	1.000000	100.000000	-20.000000	2.000000
0.996542	0.931499	0.931875	0.982296	1.000000	1.000000	100.000000	-40.000000	2.000000
0.864074	0.815668	0.818173	0.875556	1.000000	1.000000	100.000000	-40.000000	2.000000
0.738460	0.727705	0.747207	0.866881	1.000000	1.000000	100.000000	-40.000000	2.000000
0.674555	0.667850	0.763469	1.000000	1.000000	1.000000	100.000000	-20.000000	2.000000
0.614093	0.684019	0.905532	1.000000	1.000000	1.000000	100.000000	-20.000000	2.000000
1.000000	1.000000	0.993981	1.000000	1.000000	1.000000	40.000000	-20.000000	2.000000
0.996604	0.903979	0.899738	0.929557	1.000000	1.000000	100.000000	-40.000000	2.000000
0.839107	0.809368	0.816321	0.899710	1.000000	1.000000	100.000000	-40.000000	2.000000
0.733461	0.734953	0.795614	1.000000	1.000000	1.000000	100.000000	-20.000000	2.000000
0.675401	0.715401	0.886222	1.000000	1.000000	1.000000	100.000000	-20.000000	2.000000
1.000000	0.965073	0.945164	0.955410	0.597571	0.456885	60.000000	-100.000000	1.000000
1.000000	0.874392	0.848569	0.854990	0.604135	0.452300	60.000000	-100.000000	1.000000
1.000000	0.831914	0.757532	0.753506	0.760400	0.511271	60.000000	-100.000000	1.000000
1.000000	0.900871	0.714523	0.664609	0.663886	0.707129	60.000000	-100.000000	1.000000
1.000000	1.000000	0.751168	0.612414	0.580536	0.583391	40.000000	-100.000000	1.000000
1.000000	1.000000	0.928224	0.641379	0.535013	0.514773	40.000000	-100.000000	1.000000
1.000000	1.000000	1.000000	0.795135	0.566839	0.484166	20.000000	-100.000000	1.000000
0.562144	0.667378	0.959831	1.000000	1.000000	1.000000	100.000000	-20.000000	2.000000
0.540126	0.654308	0.967526	1.000000	1.000000	1.000000	100.000000	-20.000000	2.000000
1.000000	0.968534	0.969182	1.000000	1.000000	1.000000	60.000000	-20.000000	2.000000
0.925230	0.875724	0.878441	0.939782	1.000000	1.000000	100.000000	-40.000000	2.000000
0.798581	0.788045	0.808654	0.937050	1.000000	1.000000	100.000000	-40.000000	2.000000
0.718456	0.728461	0.829631	1.000000	1.000000	1.000000	100.000000	-20.000000	2.000000
0.675103	0.748902	0.985007	1.000000	1.000000	1.000000	100.000000	-20.000000	2.000000
1.000000	0.952904	0.947110	0.973931	1.000000	1.000000	60.000000	-40.000000	2.000000
0.937272	0.856394	0.853665	0.887406	1.000000	1.000000	100.000000	-40.000000	2.000000
0.787471	0.763642	0.772710	0.862391	1.000000	1.000000	100.000000	-40.000000	2.000000
0.688314	0.691014	0.756247	0.967212	1.000000	1.000000	100.000000	-40.000000	2.000000
0.633506	0.677868	0.852673	1.000000	1.000000	1.000000	100.000000	-20.000000	2.000000
1.000000	0.948934	0.932058	0.944330	0.686586	0.535574	60.000000	-100.000000	1.000000
1.000000	0.858161	0.835553	0.843340	0.694213	0.530528	60.000000	-100.000000	1.000000
1.000000	0.813453	0.744191	0.740829	0.774806	0.593769	60.000000	-100.000000	1.000000
1.000000	0.876627	0.698092	0.651373	0.651193	0.696439	60.000000	-100.000000	1.000000
1.000000	1.000000	0.736888	0.599918	0.568240	0.571059	40.000000	-100.000000	1.000000
1.000000	1.000000	0.917166	0.630156	0.523428	0.502474	40.000000	-100.000000	1.000000
1.000000	1.000000	1.000000	0.789419	0.558416	0.474110	20.000000	-100.000000	1.000000
0.595801	0.697055	0.982737	1.000000	1.000000	1.000000	100.000000	-20.000000	2.000000
0.570768	0.680885	0.985655	1.000000	1.000000	1.000000	100.000000	-20.000000	2.000000
1.000000	0.996530	0.996594	1.000000	1.000000	1.000000	60.000000	-20.000000	2.000000
0.956599	0.903784	0.906068	0.966136	1.000000	1.000000	100.000000	-40.000000	2.000000
0.826790	0.815062	0.834422	0.962018	1.000000	1.000000	100.000000	-40.000000	2.000000
0.745582	0.754900	0.855905	1.000000	1.000000	1.000000	100.000000	-20.000000	2.000000
0.613869	0.826001	0.942562	0.939477	0.979715	1.000000	100.000000	-60.000000	2.000000
0.622889	0.855534	0.844100	0.842939	0.890308	1.000000	100.000000	-60.000000	2.000000
0.722928	0.761719	0.746387	0.758010	0.863169	1.000000	100.000000	-60.000000	2.000000
0.681977	0.656704	0.664261	0.739496	0.971564	1.000000	100.000000	-60.000000	2.000000
0.579749	0.581962	0.638531	0.820090	1.000000	1.000000	100.000000	-40.000000	2.000000
0.523362	0.561411	0.710931	1.000000	1.000000	1.000000	100.000000	-20.000000	2.000000
0.515491	0.633153	0.954470	1.000000	1.000000	1.000000	100.000000	-20.000000	2.000000
1.000000	1.000000	1.000000	0.983585	0.802498	0.904527	20.000000	-100.000000	1.000000
1.000000	1.000000	1.000000	0.966767	0.727887	0.726949	20.000000	-100.000000	1.000000
1.000000	1.000000	0.968293	0.957112	0.976517	1.000000	40.000000	-60.000000	1.000000
1.000000	1.000000	0.876597	0.860618	0.873541	0.993066	40.000000	-100.000000	1.000000
1.000000	1.000000	0.827229	0.771247	0.770293	0.816308	40.000000	-100.000000	1.000000
1.000000	1.000000	0.887905	0.725577	0.688131	0.690338	40.000000	-100.000000	1.000000
1.000000	1.000000	1.000000	0.773437	0.646963	0.622861	20.000000	-100.000000	1.000000
1.000000	1.000000	1.000000	0.969310	0.694457	0.595230	20.000000	-100.000000	1.000000
0.602431	0.698212	0.972145	1.000000	1.000000	1.000000	100.000000	-20.000000	2.000000
0.575357	0.679644	0.970784	1.000000	1.000000	1.000000	100.000000	-20.000000	2.000000
1.000000	0.919368	0.917211	0.954785	1.000000	1.000000	60.000000	-40.000000	2.000000
0.887217	0.824887	0.824848	0.869576	1.000000	1.000000	100.000000	-40.000000	2.000000
0.750380	0.733797	0.747249	0.850076	1.000000	1.000000	100.000000	-40.000000	2.000000
0.661793	0.667443	0.747065	0.981977	1.000000	1.000000	100.000000	-40.000000	2.000000
0.612551	0.669370	0.865814	1.000000	1.000000	1.000000	100.000000	-20.000000	2.000000
1.000000	1.000000	0.998997	1.000000	1.000000	1.000000	40.000000	-20.000000	2.000000
1.000000	0.911250	0.903752	0.926557	1.000000	1.000000	60.000000	-40.000000	2.000000
0.851044	0.812776	0.817463	0.887423	1.000000	1.000000	100.000000	-40.000000	2.000000
0.732807	0.732314	0.782242	0.969132	1.000000	1.000000	100.000000	-40.000000	2.000000
0.669385	0.700460	0.851794	1.000000	1.000000	1.000000	100.000000	-20.000000	2.000000
1.000000	1.000000	0.978722	0.981611	0.933597	0.698082	40.000000	-100.000000	1.000000
1.000000	0.925529	0.881739	0.883779	0.943866	0.699329	60.000000	-100.000000	1.000000
1.000000	0.878340	0.790160	0.783957	0.809724	0.775376	60.000000	-100.000000	1.000000
1.000000	0.960782	0.754914	0.696868	0.694889	0.733595	60.000000	-100.000000	1.000000
1.000000	1.000000	0.807617	0.652310	0.614197	0.615689	40.000000	-100.000000	1.000000
1.000000	1.000000	1.000000	0.729320	0.579674	0.540132	20.000000	-100.000000	1.000000
1.000000	1.000000	1.000000	0.892093	0.625734	0.527823	20.000000	-100.000000	1.000000
0.662563	0.726137	0.959298	1.000000	1.000000	1.000000	100.000000	-20.000000	2.000000
0.625477	0.701113	0.937367	1.000000	1.000000	1.000000	100.000000	-20.000000	2.000000
1.000000	0.899848	0.891677	0.913178	1.000000	1.000000	60.000000	-40.000000	2.000000
0.922580	0.826829	0.820586	0.844419	0.990421	1.000000	100.000000	-60.000000	2.000000
0.734261	0.706136	0.712945	0.788316	1.000000	1.000000	100.000000	-40.000000	2.000000
0.631366	0.633076	0.689799	0.877854	1.000000	1.000000	100.000000	-40.000000	2.000000
0.573391	0.610762	0.764650	1.000000	1.000000	1.000000	100.000000	-20.000000	2.000000
1.000000	1.000000	0.996798	1.000000	1.000000	1.000000	40.000000	-20.000000	2.000000
1.000000	0.914734	0.900537	0.914776	1.000000	1.000000	60.000000	-40.000000	2.000000
0.861829	0.810470	0.812345	0.866113	1.000000	1.000000	100.000000	-40.000000	2.000000
0.731207	0.728321	0.766956	0.930692	1.000000	1.000000	100.000000	-40.000000	2.000000
0.664275	0.687732	0.821224	1.000000	1.000000	1.000000	100.000000	-20.000000	2.000000
1.000000	0.941666	0.903967	0.907319	0.827722	0.617334	60.000000	-100.000000	1.000000
1.000000	0.852092	0.807205	0.808578	0.857207	0.626013	60.000000	-100.000000	1.000000
1.000000	0.822944	0.721115	0.709767	0.725745	0.727262	60.000000	-100.000000	1.000000
1.000000	0.921922	0.697952	0.625952	0.620519	0.645305	60.000000	-100.000000	1.000000
1.000000	1.000000	0.766841	0.595567	0.545035	0.542989	40.000000	-100.000000	1.000000
1.000000	1.000000	1.000000	0.655308	0.520123	0.484652	20.000000	-100.000000	1.000000
1.000000	1.000000	1.000000	0.869632	0.581145	0.472833	20.000000	-100.000000	1.000000
0.719072	0.753923	0.990480	1.000000	1.000000	0.990597	100.000000	-20.000000	2.000000
0.656830	0.725163	0.974568	1.000000	1.000000	1.000000	100.000000	-20.000000	2.000000
1.000000	0.962262	0.950494	0.967865	1.000000	1.000000	60.000000	-40.000000	2.000000
0.964287	0.862301	0.855189	0.877941	1.000000	1.000000	100.000000	-40.000000	2.000000
0.799975	0.763705	0.768560	0.836662	1.000000	1.000000	100.000000	-40.000000	2.000000
0.686938	0.686912	0.737376	0.919977	1.000000	1.000000	100.000000	-40.000000	2.000000
0.625869	0.657771	0.806153	1.000000	1.000000	1.000000	100.000000	-20.000000	2.000000
1.000000	0.996747	0.969772	0.976569	1.000000	1.000000	60.000000	-40.000000	2.000000
1.000000	0.891639	0.873315	0.883956	0.996700	1.000000	60.000000	-60.000000	2.000000
0.842129	0.784027	0.784391	0.829646	1.000000	1.000000	100.000000	-40.000000	2.000000
0.704742	0.700331	0.732336	0.878907	1.000000	1.000000	100.000000	-40.000000	2.000000
0.633361	0.651178	0.767618	1.000000	1.000000	1.000000	100.000000	-20.000000	2.000000
0.600587	0.689713	0.948966	1.000000	1.000000	1.000000	100.000000	-20.000000	2.000000
1.000000	1.000000	1.000000	0.990095	0.702529	0.597789	20.000000	-100.000000	1.000000
1.000000	1.000000	1.000000	0.992692	0.686376	0.572981	20.000000	-100.000000	1.000000
1.000000	1.000000	0.945278	0.909720	0.913605	0.997202	40.000000	-100.000000	1.000000
1.000000	1.000000	0.859792	0.817044	0.818921	0.883004	40.000000	-100.000000	1.000000
1.000000	1.000000	0.839393	0.738798	0.728078	0.745131	40.000000	-100.000000	1.000000
1.000000	1.000000	0.964799	0.735394	0.661394	0.656120	40.000000	-100.000000	1.000000
1.000000	1.000000	1.000000	0.839152	0.657393	0.605164	20.000000	-100.000000	1.000000
0.491450	0.625572	0.993107	1.000000	1.000000	1.000000	100.000000	-20.000000	2.000000
0.509373	0.710349	0.961410	0.960267	1.000000	1.000000	100.000000	-40.000000	2.000000
0.522023	0.744536	0.863155	0.864044	0.924013	1.000000	100.000000	-60.000000	2.000000
0.626736	0.777062	0.767629	0.785581	0.911236	1.000000	100.000000	-60.000000	2.000000
0.697685	0.680153	0.692321	0.786391	1.000000	1.000000	100.000000	-40.000000	2.000000
0.607891	0.612934	0.685856	0.901535	1.000000	1.000000	100.000000	-40.000000	2.000000
0.557943	0.608571	0.786693	1.000000	1.000000	1.000000	100.000000	-20.000000	2.000000
1.000000	0.984480	0.972252	0.989359	1.000000	1.000000	60.000000	-40.000000	2.000000
0.988643	0.884407	0.877174	0.900042	1.000000	1.000000	100.000000	-40.000000	2.000000
0.823326	0.786638	0.791536	0.861260	1.000000	1.000000	100.000000	-40.000000	2.000000
0.709502	0.709252	0.759501	0.944314	1.000000	1.000000	100.000000	-40.000000	2.000000
0.647441	0.678997	0.828991	1.000000	1.000000	1.000000	100.000000	-20.000000	2.000000
1.000000	1.000000	0.972136	0.978078	0.851699	0.651632	40.000000	-100.000000	1.000000
1.000000	0.912057	0.875538	0.878991	0.874980	0.655778	60.000000	-100.000000	1.000000
1.000000	0.880844	0.786933	0.779350	0.802076	0.748175	60.000000	-100.000000	1.000000
1.000000	0.978294	0.758813	0.693369	0.690062	0.723117	60.000000	-100.000000	1.000000
1.000000	1.000000	0.821666	0.655479	0.611733	0.611878	40.000000	-100.000000	1.000000
1.000000	1.000000	1.000000	0.707826	0.578075	0.548847	20.000000	-100.000000	1.000000
1.000000	1.000000	1.000000	0.901033	0.628050	0.527291	20.000000	-100.000000	1.000000
0.617580	0.707141	0.968981	1.000000	1.000000	1.000000	100.000000	-20.000000	2.000000
0.587766	0.685755	0.963356	1.000000	1.000000	1.000000	100.000000	-20.000000	2.000000
1.000000	0.959492	0.955262	0.986148	1.000000	1.000000	60.000000	-40.000000	2.000000
0.938665	0.863688	0.861930	0.899913	1.000000	1.000000	100.000000	-40.000000	2.000000
0.792566	0.770769	0.780985	0.875747	1.000000	1.000000	100.000000	-40.000000	2.000000
0.697299	0.701105	0.773582	0.999136	1.000000	1.000000	100.000000	-40.000000	2.000000
0.644616	0.694661	0.881913	1.000000	1.000000	1.000000	100.000000	-20.000000	2.000000
1.000000	0.917971	0.904684	0.919857	1.000000	1.000000	60.000000	-40.000000	2.000000
0.929827	0.819476	0.808906	0.825943	0.952998	1.000000	100.000000	-60.000000	2.000000
0.770030	0.717393	0.718220	0.763226	0.944240	1.000000	100.000000	-60.000000	2.000000
0.636772	0.631969	0.661387	0.794967	1.000000	1.000000	100.000000	-40.000000	2.000000
0.564335	0.580470	0.685848	0.965299	1.000000	1.000000	100.000000	-40.000000	2.000000
0.530061	0.609959	0.842596	1.000000	1.000000	1.000000	100.000000	-20.000000	2.000000
1.000000	1.000000	1.000000	0.964211	0.665196	0.554332	20.000000	-100.000000	1.000000
1.000000	1.000000	1.000000	0.973010	0.653269	0.533785	20.000000	-100.000000	1.000000
1.000000	1.000000	1.000000	0.940634	0.937443	0.977229	20.000000	-100.000000	1.000000
1.000000	1.000000	0.957146	0.874636	0.870491	0.904282	40.000000	-100.000000	1.000000
1.000000	1.000000	0.941590	0.806307	0.785348	0.793976	40.000000	-100.000000	1.000000
1.000000	1.000000	1.000000	0.824651	0.725529	0.714940	20.000000	-100.000000	1.000000
1.000000	1.000000	1.000000	0.974223	0.744341	0.670684	20.000000	-100.000000	1.000000
0.506443	0.630454	0.968787	1.000000	1.000000	1.000000	100.000000	-20.000000	2.000000
0.493427	0.627046	0.993029	1.000000	1.000000	1.000000	100.000000	-20.000000	2.000000
0.990114	0.961998	0.970622	1.000000	1.000000	1.000000	100.000000	-20.000000	2.000000
0.872476	0.853188	0.865765	0.975936	1.000000	1.000000	100.000000	-40.000000	2.000000
0.776359	0.775310	0.824007	1.000000	1.000000	1.000000	100.000000	-20.000000	2.000000
0.725385	0.743232	0.868644	1.000000	1.000000	1.000000	100.000000	-20.000000	2.000000
0.978891	0.929385	0.893293	0.896923	0.977332	1.000000	100.000000	-60.000000	2.000000
0.971728	0.821796	0.795877	0.801890	0.889599	1.000000	100.000000	-60.000000	2.000000
0.774593	0.706066	0.703765	0.735721	0.888175	1.000000	100.000000	-60.000000	2.000000
0.624984	0.617028	0.639249	0.754877	1.000000	1.000000	100.000000	-40.000000	2.000000
0.548771	0.560700	0.653107	0.902255	1.000000	1.000000	100.000000	-40.000000	2.000000
0.514624	0.564278	0.735377	1.000000	1.000000	1.000000	100.000000	-20.000000	2.000000
1.000000	1.000000	1.000000	0.996005	0.683396	0.567316	20.000000	-100.000000	1.000000
1.000000	1.000000	0.984288	0.991394	0.636065	0.480186	40.000000	-100.000000	1.000000
1.000000	0.921223	0.887740	0.891930	0.649420	0.479843	60.000000	-100.000000	1.000000
1.000000	0.889365	0.798505	0.791852	0.816712	0.553056	60.000000	-100.000000	1.000000
1.000000	0.988403	0.769644	0.705348	0.702357	0.736999	60.000000	-100.000000	1.000000
1.000000	1.000000	0.834238	0.667081	0.623544	0.623843	40.000000	-100.000000	1.000000
1.000000	1.000000	1.000000	0.719342	0.589223	0.560424	20.000000	-100.000000	1.000000
1.000000	1.000000	1.000000	0.919729	0.641759	0.539248	20.000000	-100.000000	1.000000
0.724666	0.725580	0.982955	1.000000	1.000000	0.990930	100.000000	-20.000000	2.000000
0.652340	0.699105	0.976860	1.000000	1.000000	0.995837	100.000000	-20.000000	2.000000
1.000000	0.996742	0.988253	1.000000	1.000000	1.000000	60.000000	-20.000000	2.000000
0.992238	0.898164	0.893545	0.922241	1.000000	1.000000	100.000000	-40.000000	2.000000
0.832728	0.802002	0.808580	0.889456	1.000000	1.000000	100.000000	-40.000000	2.000000
0.726678	0.728145	0.788325	0.994361	1.000000	1.000000	100.000000	-40.000000	2.000000
0.669163	0.708834	0.878274	1.000000	1.000000	1.000000	100.000000	-20.000000	2.000000
1.000000	0.969787	0.947580	0.956482	1.000000	1.000000	60.000000	-40.000000	2.000000
0.993420	0.866487	0.851731	0.864934	0.984462	1.000000	100.000000	-60.000000	2.000000
0.813659	0.762795	0.764384	0.814727	1.000000	1.000000	100.000000	-40.000000	2.000000
0.684308	0.681141	0.717380	0.870877	1.000000	1.000000	100.000000	-40.000000	2.000000
0.615867	0.637278	0.760935	1.000000	1.000000	1.000000	100.000000	-20.000000	2.000000
0.587548	0.682741	0.954050	1.000000	1.000000	1.000000	100.000000	-20.000000	2.000000
1.000000	1.000000	1.000000	0.984994	0.716641	0.621905	20.000000	-100.000000	1.000000
1.000000	1.000000	1.000000	0.982125	0.696999	0.593162	20.000000	-100.000000	1.000000
1.000000	1.000000	0.940442	0.908695	0.913573	1.000000	40.000000	-60.000000	1.000000
1.000000	1.000000	0.854594	0.815740	0.818418	0.887616	40.000000	-100.000000	1.000000
1.000000	1.000000	0.830163	0.735775	0.726811	0.746383	40.000000	-100.000000	1.000000
1.000000	1.000000	0.941481	0.724851	0.657337	0.653309	40.000000	-100.000000	1.000000
1.000000	1.000000	1.000000	0.824438	0.649516	0.600593	20.000000	-100.000000	1.000000
0.478205	0.612656	0.981652	1.000000	1.000000	1.000000	100.000000	-20.000000	2.000000
0.471184	0.616709	0.966363	0.956678	0.978329	1.000000	100.000000	-60.000000	2.000000
0.525493	0.764622	0.862649	0.865165	0.935734	1.000000	100.000000	-60.000000	2.000000
0.738755	0.773156	0.774303	0.822895	1.000000	1.000000	100.000000	-40.000000	2.000000
0.693939	0.690465	0.725709	0.878147	1.000000	1.000000	100.000000	-40.000000	2.000000
0.625774	0.646805	0.770545	1.000000	1.000000	1.000000	100.000000	-20.000000	2.000000
0.597022	0.692090	0.963960	1.000000	1.000000	1.000000	100.000000	-20.000000	2.000000
1.000000	0.940946	0.940884	0.989289	1.000000	1.000000	60.000000	-40.000000	2.000000
0.899707	0.847948	0.850030	0.906509	1.000000	1.000000	100.000000	-40.000000	2.000000
0.771874	0.759905	0.778267	0.897915	1.000000	1.000000	100.000000	-40.000000	2.000000
0.688471	0.696904	0.789946	1.000000	1.000000	1.000000	100.000000	-20.000000	2.000000
1.000000	1.000000	0.966819	0.963831	1.000000	0.949477	40.000000	-40.000000	1.000000
1.000000	0.960419	0.870987	0.865721	0.895472	0.983508	60.000000	-100.000000	1.000000
1.000000	0.966045	0.804261	0.772080	0.776043	0.851121	60.000000	-100.000000	1.000000
1.000000	1.000000	0.826404	0.705091	0.685763	0.694501	40.000000	-100.000000	1.000000
1.000000	1.000000	0.975921	0.716679	0.625937	0.615264	40.000000	-100.000000	1.000000
1.000000	1.000000	1.000000	0.844268	0.638501	0.571326	20.000000	-100.000000	1.000000
0.549583	0.668396	0.993892	1.000000	1.000000	1.000000	100.000000	-20.000000	2.000000
0.497259	0.663094	0.912330	0.906659	0.935993	1.000000	100.000000	-60.000000	2.000000
0.499071	0.679862	0.813392	0.810067	0.845903	1.000000	100.000000	-60.000000	2.000000
0.577454	0.734780	0.714072	0.721865	0.810846	1.000000	100.000000	-60.000000	2.000000
0.654253	0.624204	0.629813	0.693563	0.899787	1.000000	100.000000	-60.000000	2.000000
0.546589	0.547271	0.595062	0.755951	1.000000	1.000000	100.000000	-40.000000	2.000000
0.487150	0.518995	0.651837	0.996228	1.000000	1.000000	100.000000	-40.000000	2.000000
0.471833	0.575167	0.857699	1.000000	1.000000	1.000000	100.000000	-20.000000	2.000000
1.000000	1.000000	1.000000	0.967377	0.719040	0.633966	20.000000	-100.000000	1.000000
1.000000	0.964579	0.957316	0.981348	1.000000	1.000000	60.000000	-40.000000	2.000000
0.954568	0.866997	0.863219	0.893669	1.000000	1.000000	100.000000	-40.000000	2.000000
0.800731	0.772363	0.779549	0.861480	1.000000	1.000000	100.000000	-40.000000	2.000000
0.695617	0.697436	0.758031	0.961136	1.000000	1.000000	100.000000	-40.000000	2.000000
0.637463	0.677102	0.842885	1.000000	1.000000	1.000000	100.000000	-20.000000	2.000000
1.000000	0.967469	0.946011	0.955323	0.781153	0.606269	60.000000	-100.000000	1.000000
1.000000	0.872796	0.849456	0.856990	0.776831	0.597374	60.000000	-100.000000	1.000000
1.000000	0.812849	0.755752	0.754501	0.798363	0.644925	60.000000	-100.000000	1.000000
1.000000	0.850497	0.695913	0.661515	0.664252	0.724955	60.000000	-100.000000	1.000000
1.000000	1.000000	0.715251	0.598745	0.576866	0.583247	40.000000	-100.000000	1.000000
1.000000	1.000000	0.853746	0.609496	0.521073	0.507829	40.000000	-100.000000	1.000000
1.000000	1.000000	1.000000	0.725841	0.534163	0.468170	20.000000	-100.000000	1.000000
0.531173	0.648983	0.971190	1.000000	1.000000	1.000000	100.000000	-20.000000	2.000000
0.509640	0.629088	0.955023	1.000000	1.000000	1.000000	100.000000	-20.000000	2.000000
0.967277	0.923284	0.927401	0.999912	1.000000	1.000000	100.000000	-40.000000	2.000000
0.870541	0.833339	0.838400	0.911939	1.000000	1.000000	100.000000	-40.000000	2.000000
0.756998	0.746500	0.766603	0.889669	1.000000	1.000000	100.000000	-40.000000	2.000000
0.660718	0.678530	0.797612	1.000000	1.000000	1.000000	100.000000	-20.000000	2.000000
0.629565	0.696555	0.914241	1.000000	1.000000	1.000000	100.000000	-20.000000	2.000000
1.000000	0.976581	0.974249	1.000000	1.000000	1.000000	60.000000	-20.000000	2.000000
0.956809	0.882634	0.881170	0.920968	1.000000	1.000000	100.000000	-40.000000	2.000000
0.786429	0.768696	0.781591	0.885641	1.000000	1.000000	100.000000	-40.000000	2.000000
0.695190	0.700150	0.778890	1.000000	1.000000	1.000000	100.000000	-20.000000	2.000000
0.644913	0.699649	0.895984	1.000000	1.000000	1.000000	100.000000	-20.000000	2.000000
1.000000	1.000000	1.000000	0.976020	0.627909	0.497811	20.000000	-100.000000	1.000000
1.000000	1.000000	0.994482	0.996544	0.701557	0.508593	40.000000	-100.000000	1.000000
1.000000	0.953978	0.897981	0.897978	0.732761	0.519322	60.000000	-100.000000	1.000000
1.000000	0.940082	0.816154	0.800260	0.812617	0.620000	60.000000	-100.000000	1.000000
1.000000	1.000000	0.809069	0.719567	0.711578	0.732564	40.000000	-100.000000	1.000000
1.000000	1.000000	0.911741	0.703857	0.639904	0.636308	40.000000	-100.000000	1.000000
1.000000	1.000000	1.000000	0.792255	0.626631	0.581361	20.000000	-100.000000	1.000000
0.465350	0.607083	0.999629	1.000000	1.000000	1.000000	100.000000	-20.000000	2.000000
0.497461	0.710517	0.979832	0.980504	1.000000	1.000000	100.000000	-40.000000	2.000000
0.514815	0.751935	0.881824	0.884495	0.957220	1.000000	100.000000	-60.000000	2.000000
0.629403	0.792955	0.786892	0.810539	0.952689	1.000000	100.000000	-60.000000	2.000000
0.713328	0.700027	0.716157	0.823990	1.000000	1.000000	100.000000	-40.000000	2.000000
0.628666	0.636159	0.720839	0.962027	1.000000	1.000000	100.000000	-40.000000	2.000000
0.581958	0.642767	0.843063	1.000000	1.000000	1.000000	100.000000	-20.000000	2.000000
1.000000	0.991913	0.983966	1.000000	1.000000	1.000000	60.000000	-20.000000	2.000000
0.985004	0.893993	0.889926	0.920049	1.000000	1.000000	100.000000	-40.000000	2.000000
0.827793	0.799866	0.807411	0.893084	1.000000	1.000000	100.000000	-40.000000	2.000000
0.723591	0.725268	0.786488	0.994134	1.000000	1.000000	100.000000	-40.000000	2.000000
0.666178	0.706835	0.877952	1.000000	1.000000	1.000000	100.000000	-20.000000	2.000000
1.000000	0.987489	0.965194	0.974193	0.714962	0.550624	60.000000	-100.000000	1.000000
1.000000	0.897401	0.868656	0.874119	0.727222	0.548645	60.000000	-100.000000	1.000000
1.000000	0.860348	0.778505	0.773419	0.801937	0.622328	60.000000	-100.000000	1.000000
1.000000	0.940356	0.741022	0.685689	0.684104	0.724197	60.000000	-100.000000	1.000000
1.000000	1.000000	0.796490	0.642334	0.604226	0.605639	40.000000	-100.000000	1.000000
1.000000	1.000000	1.000000	0.686184	0.565854	0.540603	20.000000	-100.000000	1.000000
1.000000	1.000000	1.000000	0.876719	0.614507	0.518063	20.000000	-100.000000	1.000000
0.600796	0.696726	0.970845	1.000000	1.000000	1.000000	100.000000	-20.000000	2.000000
0.573393	0.677887	0.969371	1.000000	1.000000	1.000000	100.000000	-20.000000	2.000000
1.000000	0.967843	0.965799	1.000000	1.000000	1.000000	60.000000	-20.000000	2.000000
0.937358	0.873398	0.873491	0.920465	1.000000	1.000000	100.000000	-40.000000	2.000000
0.798867	0.782245	0.796168	0.904729	1.000000	1.000000	100.000000	-40.000000	2.000000
0.710708	0.716702	0.801527	1.000000	1.000000	1.000000	100.000000	-20.000000	2.000000
0.662381	0.722031	0.929815	1.000000	1.000000	1.000000	100.000000	-20.000000	2.000000
1.000000	0.983563	0.973403	0.993097	1.000000	1.000000	60.000000	-40.000000	2.000000
0.982866	0.884631	0.878875	0.904648	1.000000	1.000000	100.000000	-40.000000	2.000000
0.821719	0.788484	0.794252	0.869517	1.000000	1.000000	100.000000	-40.000000	2.000000
0.712070	0.712617	0.767076	0.960396	1.000000	1.000000	100.000000	-40.000000	2.000000
0.651606	0.686285	0.843396	1.000000	1.000000	1.000000	100.000000	-20.000000	2.000000
1.000000	0.943805	0.919521	0.927139	0.789001	0.607337	60.000000	-100.000000	1.000000
1.000000	0.853844	0.822945	0.827459	0.807024	0.608412	60.000000	-100.000000	1.000000
1.000000	0.817280	0.733462	0.727279	0.752107	0.692635	60.000000	-100.000000	1.000000
1.000000	0.896505	0.697574	0.639579	0.637037	0.671709	60.000000	-100.000000	1.000000
1.000000	1.000000	0.748366	0.597218	0.557940	0.558657	40.000000	-100.000000	1.000000
1.000000	1.000000	0.949401	0.637333	0.520594	0.494705	40.000000	-100.000000	1.000000
1.000000	1.000000	1.000000	0.814352	0.564152	0.471361	20.000000	-100.000000	1.000000
0.609547	0.701165	0.966644	1.000000	1.000000	1.000000	100.000000	-20.000000	2.000000
0.580671	0.680914	0.963068	1.000000	1.000000	1.000000	100.000000	-20.000000	2.000000
1.000000	0.915562	0.912491	0.946232	1.000000	1.000000	60.000000	-40.000000	2.000000
0.887765	0.820894	0.820042	0.860890	1.000000	1.000000	100.000000	-40.000000	2.000000
0.748005	0.729428	0.741319	0.838660	1.000000	1.000000	100.000000	-40.000000	2.000000
0.656744	0.661624	0.737237	0.963827	1.000000	1.000000	100.000000	-40.000000	2.000000
0.605926	0.658005	0.844613	1.000000	1.000000	1.000000	100.000000	-20.000000	2.000000
1.000000	0.931558	0.919802	0.936810	1.000000	1.000000	60.000000	-40.000000	2.000000
0.930941	0.831746	0.824720	0.847164	0.990109	1.000000	100.000000	-60.000000	2.000000
0.769334	0.733775	0.738611	0.804838	1.000000	1.000000	100.000000	-40.000000	2.000000
0.654358	0.654046	0.701826	0.875362	1.000000	1.000000	100.000000	-40.000000	2.000000
0.591498	0.622199	0.764241	1.000000	1.000000	1.000000	100.000000	-20.000000	2.000000
0.574028	0.684838	0.991495	1.000000	1.000000	1.000000	100.000000	-20.000000	2.000000
1.000000	1.000000	1.000000	0.971358	0.729461	0.648348	20.000000	-100.000000	1.000000
1.000000	1.000000	1.000000	0.936598	0.694870	0.611875	20.000000	-100.000000	1.000000
1.000000	1.000000	0.966905	0.945748	0.955635	1.000000	40.000000	-60.000000	1.000000
1.000000	1.000000	0.873579	0.850485	0.858441	0.959118	40.000000	-100.000000	1.000000
1.000000	1.000000	0.818055	0.742087	0.737534	0.767064	40.000000	-100.000000	1.000000
1.000000	1.000000	0.904357	0.714787	0.662005	0.660715	40.000000	-100.000000	1.000000
1.000000	1.000000	1.000000	0.758815	0.635859	0.612830	20.000000	-100.000000	1.000000
1.000000	1.000000	1.000000	0.951610	0.682601	0.585618	20.000000	-100.000000	1.000000
0.615302	0.705372	0.968077	1.000000	1.000000	1.000000	100.000000	-20.000000	2.000000
0.585791	0.684232	0.962691	1.000000	1.000000	1.000000	100.000000	-20.000000	2.000000
1.000000	0.918751	0.915625	0.949242	1.000000	1.000000	60.000000	-40.000000	2.000000
0.890566	0.823604	0.822761	0.863732	1.000000	1.000000	100.000000	-40.000000	2.000000
0.750037	0.732016	0.744332	0.843322	1.000000	1.000000	100.000000	-40.000000	2.000000
0.659794	0.664784	0.741157	0.969565	1.000000	1.000000	100.000000	-40.000000	2.000000
0.608787	0.661594	0.849937	1.000000	1.000000	1.000000	100.000000	-20.000000	2.000000
1.000000	1.000000	0.990291	1.000000	1.000000	1.000000	40.000000	-20.000000	2.000000
1.000000	0.904736	0.894739	0.913612	1.000000	1.000000	60.000000	-40.000000	2.000000
0.847491	0.804243	0.807752	0.870221	1.000000	1.000000	100.000000	-40.000000	2.000000
0.725588	0.724005	0.768361	0.943273	1.000000	1.000000	100.000000	-40.000000	2.000000
0.660277	0.686843	0.827155	1.000000	1.000000	1.000000	100.000000	-20.000000	2.000000
1.000000	1.000000	0.984854	0.989172	0.794003	0.596739	40.000000	-100.000000	1.000000
1.000000	0.905785	0.863731	0.866001	0.816743	0.600848	60.000000	-100.000000	1.000000
1.000000	0.874948	0.795369	0.790904	0.821733	0.656711	60.000000	-100.000000	1.000000
1.000000	0.945831	0.752490	0.701191	0.700516	0.745349	60.000000	-100.000000	1.000000
1.000000	1.000000	0.795517	0.650457	0.617530	0.620369	40.000000	-100.000000	1.000000
1.000000	1.000000	1.000000	0.708460	0.572256	0.539402	20.000000	-100.000000	1.000000
1.000000	1.000000	1.000000	0.920532	0.630803	0.522976	20.000000	-100.000000	1.000000
0.685250	0.717718	0.960723	1.000000	1.000000	1.000000	100.000000	-20.000000	2.000000
0.621897	0.691768	0.948292	1.000000	1.000000	1.000000	100.000000	-20.000000	2.000000
1.000000	0.984010	0.974719	0.995666	1.000000	1.000000	60.000000	-40.000000	2.000000
0.980394	0.884948	0.879827	0.907042	1.000000	1.000000	100.000000	-40.000000	2.000000
0.819663	0.787811	0.793958	0.871440	1.000000	1.000000	100.000000	-40.000000	2.000000
0.712205	0.713344	0.770998	0.970484	1.000000	1.000000	100.000000	-40.000000	2.000000
0.653845	0.691769	0.855891	1.000000	1.000000	1.000000	100.000000	-20.000000	2.000000
