# Supplementary material for: Supervised Learning in SNN via Reward-Modulated Spike-Timing-Dependent Plasticity for a Target Reaching Vehicle
Source: Front Neurorobot. 2019 May 3;13:18. doi: 10.3389/fnbot.2019.00018 (PMC6509616; doi:10.3389/fnbot.2019.00018)
Supplement: Supplementary file 1 [file Data_Sheet_1.ZIP › SNN-Controller_final/Training/dataTableGA.txt]

-0.278801	0.960349	90.000000	-180.000000
0.979796	0.200000	11.536959	-180.000000
0.701639	0.712532	45.441314	-180.000000
-0.601056	-0.799207	180.000000	-90.000000
-0.416456	-0.909156	180.000000	-90.000000
0.266731	0.963771	74.530176	-180.000000
-0.885948	-0.463784	180.000000	-90.000000
-0.713283	0.700876	90.000000	-180.000000
-0.836980	-0.547233	180.000000	-90.000000
-0.739036	0.673666	90.000000	-180.000000
-0.362247	-0.932082	180.000000	-90.000000
-0.602482	-0.798133	180.000000	-90.000000
0.483150	-0.875537	180.000000	-61.108649
-0.680986	0.732297	90.000000	-180.000000
0.935396	-0.353601	180.000000	-20.707706
-0.073964	0.997261	90.000000	-180.000000
0.732157	0.681136	42.932447	-180.000000
0.303493	0.952834	72.332475	-180.000000
-0.525785	-0.850617	180.000000	-90.000000
0.617291	0.786735	51.881408	-180.000000
-0.969729	0.244184	90.000000	-180.000000
-0.764373	0.644774	90.000000	-180.000000
-0.004400	0.999990	90.000000	-180.000000
0.951552	0.307489	17.907994	-180.000000
-0.401175	-0.916001	180.000000	-90.000000
-0.606002	0.795463	90.000000	-180.000000
-0.958990	-0.283440	180.000000	-90.000000
0.979796	0.200000	11.536959	-180.000000
-0.762014	0.647560	90.000000	-180.000000
-0.979796	0.200000	90.000000	-180.000000
-0.979796	-0.200000	180.000000	-90.000000
0.879652	-0.475618	180.000000	-28.399577
-0.979796	0.200000	90.000000	-180.000000
-0.970162	0.242459	90.000000	-180.000000
-0.926492	-0.376314	180.000000	-90.000000
0.931438	0.363901	21.339942	-180.000000
-0.899891	0.436115	90.000000	-180.000000
0.905831	-0.423640	180.000000	-25.064629
-0.671167	0.741306	90.000000	-180.000000
-0.576597	0.817029	90.000000	-180.000000
-0.314531	-0.949247	180.000000	-90.000000
-0.897931	-0.440135	180.000000	-90.000000
0.174742	-0.984614	180.000000	-79.936342
-0.748835	-0.662756	180.000000	-90.000000
0.689744	0.724053	46.390163	-180.000000
0.979796	0.200000	11.536959	-180.000000
-0.876067	0.482190	90.000000	-180.000000
0.684593	0.728925	46.796373	-180.000000
-0.540700	-0.841215	180.000000	-90.000000
0.608077	0.793878	52.549427	-180.000000
-0.979796	-0.200000	180.000000	-90.000000
0.675326	-0.737520	180.000000	-47.520554
-0.976233	0.216722	90.000000	-180.000000
-0.979796	0.200000	90.000000	-180.000000
0.979796	-0.200000	180.000000	-11.536959
-0.692957	0.720979	90.000000	-180.000000
-0.836999	-0.547204	180.000000	-90.000000
-0.906942	-0.421257	180.000000	-90.000000
0.239745	0.970836	76.128531	-180.000000
-0.867355	0.497691	90.000000	-180.000000
-0.467931	-0.883765	180.000000	-90.000000
0.571914	-0.820314	180.000000	-55.116223
-0.567250	0.823546	90.000000	-180.000000
-0.674804	0.737997	90.000000	-180.000000
0.701231	-0.712934	180.000000	-45.474158
0.786614	0.617445	38.129828	-180.000000
-0.796738	0.604326	90.000000	-180.000000
-0.316777	0.948500	90.000000	-180.000000
0.795962	0.605347	37.253816	-180.000000
-0.598996	-0.800752	180.000000	-90.000000
-0.198191	0.980163	90.000000	-180.000000
-0.524767	-0.851246	180.000000	-90.000000
-0.616569	0.787301	90.000000	-180.000000
-0.867970	-0.496617	180.000000	-90.000000
0.519781	-0.854299	180.000000	-58.682421
-0.411018	0.911627	90.000000	-180.000000
0.408005	-0.912980	180.000000	-65.920430
0.729760	-0.683704	180.000000	-43.133738
-0.590762	0.806846	90.000000	-180.000000
0.828114	0.560559	34.094489	-180.000000
-0.848999	-0.528395	180.000000	-90.000000
-0.743910	-0.668280	180.000000	-90.000000
-0.545308	0.838236	90.000000	-180.000000
-0.143563	0.989641	90.000000	-180.000000
-0.527703	-0.849429	180.000000	-90.000000
0.600346	-0.799741	180.000000	-53.105353
-0.071955	0.997408	90.000000	-180.000000
0.793529	-0.608532	180.000000	-37.483423
-0.947831	-0.318773	180.000000	-90.000000
-0.220039	-0.975491	180.000000	-90.000000
-0.106942	-0.994265	180.000000	-90.000000
0.262857	-0.964835	180.000000	-74.760368
0.810108	-0.586280	180.000000	-35.893501
0.178840	0.983878	79.697800	-180.000000
0.979796	0.200000	11.536959	-180.000000
0.941938	-0.335787	180.000000	-19.620411
0.627107	0.778933	51.162972	-180.000000
-0.627581	-0.778551	180.000000	-90.000000
-0.882386	0.470527	90.000000	-180.000000
0.790328	-0.612684	180.000000	-37.783835
0.918062	0.396436	23.355567	-180.000000
-0.968856	-0.247624	180.000000	-90.000000
0.265128	0.964213	74.625427	-180.000000
0.979796	0.200000	11.536959	-180.000000
0.979796	-0.200000	180.000000	-11.536959
0.753782	0.657125	41.080962	-180.000000
0.972196	0.234168	13.542556	-180.000000
0.634641	-0.772807	180.000000	-50.606661
0.791658	-0.610965	180.000000	-37.659296
-0.675672	-0.737203	180.000000	-90.000000
-0.563419	-0.826171	180.000000	-90.000000
-0.437542	-0.899198	180.000000	-90.000000
0.939113	-0.343608	180.000000	-20.096875
-0.693596	0.720364	90.000000	-180.000000
0.785640	0.618683	38.220055	-180.000000
-0.944887	0.327396	90.000000	-180.000000
0.671042	0.741419	47.852433	-180.000000
-0.937082	0.349110	90.000000	-180.000000
0.412428	-0.910990	180.000000	-65.642548
-0.966887	0.255203	90.000000	-180.000000
-0.629430	0.777057	90.000000	-180.000000
-0.007293	0.999973	90.000000	-180.000000
0.667115	0.744955	48.155220	-180.000000
0.107200	-0.994238	180.000000	-83.846082
0.973847	-0.227205	180.000000	-13.132558
-0.979796	-0.200000	180.000000	-90.000000
-0.709751	-0.704452	180.000000	-90.000000
-0.380190	0.924908	90.000000	-180.000000
0.931246	-0.364392	180.000000	-21.370167
0.323597	-0.946195	180.000000	-71.119411
-0.829464	-0.558560	180.000000	-90.000000
-0.107909	0.994161	90.000000	-180.000000
0.327029	0.945014	70.911472	-180.000000
-0.239468	-0.970904	180.000000	-90.000000
0.292408	0.956294	72.997852	-180.000000
0.690981	-0.722873	180.000000	-46.292162
-0.150926	-0.988545	180.000000	-90.000000
-0.824818	-0.565398	180.000000	-90.000000
0.477481	-0.878642	180.000000	-61.478984
0.782185	0.623046	38.538944	-180.000000
-0.933949	-0.357407	180.000000	-90.000000
-0.678570	-0.734535	180.000000	-90.000000
0.934545	0.355844	20.845198	-180.000000
0.223838	0.974626	77.065418	-180.000000
0.974756	-0.223271	180.000000	-12.901255
0.470947	-0.882162	180.000000	-61.904238
-0.592614	-0.805486	180.000000	-90.000000
0.092678	-0.995696	180.000000	-84.682308
0.008135	0.999967	89.533878	-180.000000
-0.979796	-0.200000	180.000000	-90.000000
0.778222	-0.627990	180.000000	-38.901955
0.811200	-0.584769	180.000000	-35.786704
-0.680245	0.732985	90.000000	-180.000000
0.634029	0.773309	50.651964	-180.000000
0.247061	0.969000	75.696364	-180.000000
0.726640	0.687018	43.394525	-180.000000
-0.371554	0.928411	90.000000	-180.000000
-0.719483	-0.694510	180.000000	-90.000000
-0.463222	-0.886243	180.000000	-90.000000
0.829701	0.558208	33.931965	-180.000000
-0.918308	-0.395866	180.000000	-90.000000
-0.976819	0.214068	90.000000	-180.000000
-0.011724	0.999931	90.000000	-180.000000
0.544696	0.838634	56.996103	-180.000000
-0.683928	0.729550	90.000000	-180.000000
0.712315	0.701860	44.576428	-180.000000
0.256400	0.966571	75.143441	-180.000000
-0.072653	0.997357	90.000000	-180.000000
0.468756	0.883328	62.046403	-180.000000
0.738015	0.674784	42.437403	-180.000000
-0.017077	-0.999854	180.000000	-90.000000
0.862623	-0.505847	180.000000	-30.387597
-0.747314	-0.664471	180.000000	-90.000000
0.957136	-0.289640	180.000000	-16.836396
0.691156	0.722705	46.278305	-180.000000
0.444160	0.895947	63.630391	-180.000000
-0.911695	0.410867	90.000000	-180.000000
0.331447	-0.943474	180.000000	-70.643373
-0.079222	-0.996857	180.000000	-90.000000
0.832431	-0.554129	180.000000	-33.650742
-0.519436	0.854509	90.000000	-180.000000
-0.554672	-0.832069	180.000000	-90.000000
0.371383	-0.928480	180.000000	-68.199040
-0.321447	-0.946928	180.000000	-90.000000
0.660898	-0.750475	180.000000	-48.631573
0.644639	0.764487	49.861379	-180.000000
-0.152229	-0.988345	180.000000	-90.000000
0.925418	0.378948	22.268561	-180.000000
-0.670400	-0.742000	180.000000	-90.000000
-0.940778	0.339024	90.000000	-180.000000
0.836715	0.547638	33.205147	-180.000000
-0.979796	-0.200000	180.000000	-90.000000
0.735829	0.677168	42.622705	-180.000000
0.380131	-0.924933	180.000000	-67.658211
-0.360752	-0.932662	180.000000	-90.000000
0.408375	-0.912814	180.000000	-65.897173
0.979796	-0.200000	180.000000	-11.536959
-0.977391	0.211439	90.000000	-180.000000
-0.297832	0.954618	90.000000	-180.000000
0.954396	-0.298544	180.000000	-17.370146
-0.856183	-0.516672	180.000000	-90.000000
0.769203	0.639004	39.717587	-180.000000
0.439864	-0.898065	180.000000	-63.904822
-0.790935	-0.611900	180.000000	-90.000000
0.632730	0.774373	50.748201	-180.000000
0.520682	0.853751	58.622013	-180.000000
-0.589855	-0.807509	180.000000	-90.000000
-0.971473	0.237151	90.000000	-180.000000
0.210797	0.977530	77.830962	-180.000000
0.970274	0.242010	14.005228	-180.000000
0.791220	0.611532	37.700343	-180.000000
0.588586	0.808434	53.943248	-180.000000
-0.089884	-0.995952	180.000000	-90.000000
-0.849248	-0.527994	180.000000	-90.000000
-0.845236	-0.534393	180.000000	-90.000000
-0.880560	0.473935	90.000000	-180.000000
-0.735257	-0.677789	180.000000	-90.000000
0.407792	0.913075	65.933813	-180.000000
-0.966798	-0.255541	180.000000	-90.000000
-0.979796	-0.200000	180.000000	-90.000000
0.953048	-0.302818	180.000000	-17.626961
-0.611473	0.791265	90.000000	-180.000000
0.756634	0.653838	40.831610	-180.000000
-0.900057	-0.435773	180.000000	-90.000000
0.079087	-0.996868	180.000000	-85.463919
0.866119	0.499838	29.989256	-180.000000
-0.979796	0.200000	90.000000	-180.000000
0.743617	0.668606	41.959558	-180.000000
-0.923476	0.383657	90.000000	-180.000000
-0.165246	0.986252	90.000000	-180.000000
0.979796	0.200000	11.536959	-180.000000
-0.916908	0.399099	90.000000	-180.000000
-0.948245	-0.317540	180.000000	-90.000000
-0.897516	-0.440983	180.000000	-90.000000
-0.018492	0.999829	90.000000	-180.000000
-0.177363	-0.984146	180.000000	-90.000000
0.979796	-0.200000	180.000000	-11.536959
0.321984	-0.946745	180.000000	-71.217074
0.780346	-0.625348	180.000000	-38.707743
-0.187665	-0.982233	180.000000	-90.000000
0.703821	-0.710377	180.000000	-45.265609
0.587221	0.809427	54.039964	-180.000000
-0.628050	0.778173	90.000000	-180.000000
0.505524	0.862812	59.633837	-180.000000
0.684754	0.728774	46.783730	-180.000000
-0.313133	0.949709	90.000000	-180.000000
-0.894734	0.446600	90.000000	-180.000000
-0.466206	-0.884676	180.000000	-90.000000
-0.476268	0.879300	90.000000	-180.000000
0.149179	0.988810	81.420655	-180.000000
0.897128	0.441770	26.216866	-180.000000
0.979796	-0.200000	180.000000	-11.536959
-0.940195	-0.340636	180.000000	-90.000000
0.902415	0.430869	25.522714	-180.000000
0.979796	0.200000	11.536959	-180.000000
0.296382	0.955069	72.759554	-180.000000
-0.768287	-0.640105	180.000000	-90.000000
0.811750	-0.584005	180.000000	-35.732752
-0.561880	0.827219	90.000000	-180.000000
-0.498963	0.866623	90.000000	-180.000000
0.758881	0.651229	40.634323	-180.000000
0.537208	-0.843450	180.000000	-57.506244
-0.873886	0.486131	90.000000	-180.000000
-0.361972	0.932189	90.000000	-180.000000
-0.611072	-0.791575	180.000000	-90.000000
0.730354	0.683069	43.083959	-180.000000
0.482154	-0.876086	180.000000	-61.173813
0.883687	0.468079	27.909655	-180.000000
0.402448	0.915443	66.268710	-180.000000
-0.836066	0.548630	90.000000	-180.000000
0.637616	0.770355	50.385739	-180.000000
0.951979	-0.306163	180.000000	-17.828142
-0.947620	0.319399	90.000000	-180.000000
-0.168450	-0.985710	180.000000	-90.000000
0.979796	-0.200000	180.000000	-11.536959
0.457436	0.889242	62.778211	-180.000000
-0.222729	-0.974880	180.000000	-90.000000
0.524972	-0.851119	180.000000	-58.333609
-0.924245	-0.381799	180.000000	-90.000000
-0.633926	0.773394	90.000000	-180.000000
0.979796	-0.200000	180.000000	-11.536959
-0.882489	0.470333	90.000000	-180.000000
0.479152	0.877732	61.369986	-180.000000
0.743632	0.668589	41.958272	-180.000000
0.623806	-0.781579	180.000000	-51.405375
0.702251	0.711930	45.392143	-180.000000
-0.979796	-0.200000	180.000000	-90.000000
0.731925	-0.681386	180.000000	-42.952020
-0.860408	0.509605	90.000000	-180.000000
-0.975022	0.222107	90.000000	-180.000000
0.846325	-0.532667	180.000000	-32.185799
-0.785823	0.618452	90.000000	-180.000000
-0.920482	0.390784	90.000000	-180.000000
0.979796	-0.200000	180.000000	-11.536959
-0.938832	-0.344376	180.000000	-90.000000
-0.914891	-0.403701	180.000000	-90.000000
-0.977186	0.212384	90.000000	-180.000000
0.489573	0.871962	60.687501	-180.000000
0.807790	0.589470	36.119419	-180.000000
0.742683	0.669644	42.039566	-180.000000
0.731152	-0.682214	180.000000	-43.016904
-0.812089	0.583534	90.000000	-180.000000
-0.863390	-0.504538	180.000000	-90.000000
-0.038093	0.999274	90.000000	-180.000000
0.958558	0.284899	16.552809	-180.000000
-0.601740	-0.798692	180.000000	-90.000000
-0.408624	0.912703	90.000000	-180.000000
-0.878540	-0.477668	180.000000	-90.000000
0.718459	0.695569	44.072602	-180.000000
-0.978422	-0.206616	180.000000	-90.000000
-0.220272	-0.975439	180.000000	-90.000000
0.896173	-0.443704	180.000000	-26.340479
0.811577	0.584246	35.749746	-180.000000
0.616716	-0.787186	180.000000	-51.923275
0.944848	0.327508	19.117609	-180.000000
-0.372312	-0.928108	180.000000	-90.000000
0.841275	-0.540608	180.000000	-32.725017
0.719904	0.694074	43.953439	-180.000000
0.249506	0.968373	75.551732	-180.000000
-0.979796	-0.200000	180.000000	-90.000000
0.398267	0.917270	66.530144	-180.000000
0.979796	0.200000	11.536959	-180.000000
0.619859	-0.784714	180.000000	-51.694195
-0.362786	-0.931873	180.000000	-90.000000
-0.632146	-0.774849	180.000000	-90.000000
-0.675966	0.736933	90.000000	-180.000000
0.606877	-0.794796	180.000000	-52.635977
0.750778	0.660555	41.342202	-180.000000
0.569637	-0.821896	180.000000	-55.275080
-0.872809	-0.488063	180.000000	-90.000000
0.782986	0.622039	38.465191	-180.000000
-0.085685	0.996322	90.000000	-180.000000
0.435956	-0.899968	180.000000	-64.153828
0.207210	-0.978296	180.000000	-78.041070
0.828889	0.559414	34.015248	-180.000000
0.972488	0.232955	13.471082	-180.000000
-0.218284	-0.975885	180.000000	-90.000000
-0.407974	-0.912994	180.000000	-90.000000
-0.757797	-0.652491	180.000000	-90.000000
-0.903213	-0.429193	180.000000	-90.000000
0.124320	-0.992242	180.000000	-82.858533
0.059613	-0.998222	180.000000	-86.582407
-0.097099	-0.995275	180.000000	-90.000000
-0.183495	-0.983021	180.000000	-90.000000
-0.979796	-0.200000	180.000000	-90.000000
-0.192914	0.981216	90.000000	-180.000000
0.889743	0.456461	27.158988	-180.000000
-0.979796	-0.200000	180.000000	-90.000000
-0.942273	-0.334845	180.000000	-90.000000
0.954080	0.299551	17.430649	-180.000000
-0.889028	-0.457853	180.000000	-90.000000
-0.630008	0.776589	90.000000	-180.000000
0.769529	0.638612	39.688363	-180.000000
-0.906679	0.421821	90.000000	-180.000000
0.887192	0.461401	27.477564	-180.000000
0.497874	0.867249	60.140567	-180.000000
0.620044	-0.784567	180.000000	-51.680673
0.364794	-0.931088	180.000000	-68.605097
-0.616824	-0.787101	180.000000	-90.000000
0.527093	-0.849808	180.000000	-58.190770
-0.438782	0.898593	90.000000	-180.000000
0.951576	0.307413	17.903369	-180.000000
-0.970877	-0.239577	180.000000	-90.000000
-0.354357	0.935110	90.000000	-180.000000
0.338452	-0.940984	180.000000	-70.217403
0.837003	0.547199	33.175051	-180.000000
-0.380976	-0.924585	180.000000	-90.000000
-0.288053	-0.957614	180.000000	-90.000000
0.880909	-0.473285	180.000000	-28.247757
-0.333732	-0.942668	180.000000	-90.000000
0.051695	0.998663	87.036760	-180.000000
0.837444	0.546523	33.128810	-180.000000
-0.695597	0.718432	90.000000	-180.000000
0.644436	-0.764658	180.000000	-49.876600
-0.356616	-0.934251	180.000000	-90.000000
0.538450	0.842657	57.421802	-180.000000
-0.914968	0.403526	90.000000	-180.000000
-0.951510	-0.307617	180.000000	-90.000000
0.678050	0.735016	47.308568	-180.000000
-0.816942	-0.576719	180.000000	-90.000000
-0.781248	-0.624221	180.000000	-90.000000
-0.852317	0.523025	90.000000	-180.000000
-0.183072	0.983099	90.000000	-180.000000
0.943108	-0.332486	180.000000	-19.419724
-0.297436	0.954742	90.000000	-180.000000
0.071856	0.997415	85.879392	-180.000000
-0.931995	-0.362471	180.000000	-90.000000
-0.739733	0.672900	90.000000	-180.000000
-0.617280	0.786744	90.000000	-180.000000
0.062616	-0.998038	180.000000	-86.409996
0.400632	0.916239	66.382314	-180.000000
0.471039	0.882112	61.898246	-180.000000
-0.648954	-0.760827	180.000000	-90.000000
0.866176	-0.499739	180.000000	-29.982755
0.962846	0.270050	15.667230	-180.000000
0.375429	-0.926851	180.000000	-67.949168
0.132251	-0.991216	180.000000	-82.400307
0.025543	-0.999674	180.000000	-88.536324
0.688441	0.725293	46.493211	-180.000000
0.723132	0.690710	43.686340	-180.000000
-0.398405	-0.917210	180.000000	-90.000000
0.938104	-0.346355	180.000000	-20.264504
-0.623855	-0.781540	180.000000	-90.000000
-0.629677	-0.776857	180.000000	-90.000000
-0.029456	-0.999566	180.000000	-90.000000
0.956292	0.292415	17.002583	-180.000000
-0.717761	-0.696290	180.000000	-90.000000
-0.451367	-0.892338	180.000000	-90.000000
0.147589	0.989049	81.512758	-180.000000
0.947328	-0.320266	180.000000	-18.678996
0.120552	-0.992707	180.000000	-83.076025
-0.386563	0.922263	90.000000	-180.000000
0.604180	-0.796848	180.000000	-52.830110
0.827956	-0.560793	180.000000	-34.110625
0.208427	-0.978038	180.000000	-77.969821
0.968436	0.249263	14.433880	-180.000000
0.862931	-0.505321	180.000000	-30.352665
0.979796	0.200000	11.536959	-180.000000
-0.792013	0.610504	90.000000	-180.000000
-0.802406	0.596778	90.000000	-180.000000
-0.842677	0.538420	90.000000	-180.000000
-0.729745	-0.683719	180.000000	-90.000000
0.424451	0.905451	64.884084	-180.000000
-0.635538	-0.772070	180.000000	-90.000000
-0.437969	0.898990	90.000000	-180.000000
-0.715644	-0.698465	180.000000	-90.000000
0.452137	0.891949	63.119131	-180.000000
0.746911	-0.664924	180.000000	-41.676497
0.193036	0.981192	78.869984	-180.000000
0.979796	0.200000	11.536959	-180.000000
0.421451	0.906851	65.073767	-180.000000
-0.242558	-0.970137	180.000000	-90.000000
-0.372457	-0.928049	180.000000	-90.000000
0.899642	0.436629	25.888985	-180.000000
-0.851273	0.524723	90.000000	-180.000000
-0.952288	-0.305202	180.000000	-90.000000
0.979796	0.200000	11.536959	-180.000000
0.125802	0.992055	82.772946	-180.000000
0.901418	-0.432950	180.000000	-25.654944
-0.893602	0.448859	90.000000	-180.000000
0.216037	0.976385	77.523654	-180.000000
-0.155131	0.987894	90.000000	-180.000000
-0.548612	-0.836077	180.000000	-90.000000
-0.900233	0.435408	90.000000	-180.000000
-0.468912	0.883245	90.000000	-180.000000
-0.667289	-0.744799	180.000000	-90.000000
-0.226257	-0.974068	180.000000	-90.000000
-0.424108	-0.905612	180.000000	-90.000000
0.072094	0.997398	85.865719	-180.000000
0.943657	-0.330926	180.000000	-19.324973
0.899990	-0.435911	180.000000	-25.843257
-0.979796	-0.200000	180.000000	-90.000000
-0.134198	-0.990955	180.000000	-90.000000
0.771736	-0.635943	180.000000	-39.489961
-0.801167	-0.598440	180.000000	-90.000000
-0.731992	-0.681313	180.000000	-90.000000
-0.746953	0.664877	90.000000	-180.000000
-0.167801	-0.985821	180.000000	-90.000000
-0.514798	-0.857311	180.000000	-90.000000
-0.714992	0.699133	90.000000	-180.000000
-0.935378	0.353650	90.000000	-180.000000
0.733652	-0.679525	180.000000	-42.806535
0.511799	-0.859105	180.000000	-59.216249
0.979796	-0.200000	180.000000	-11.536959
-0.281441	0.959578	90.000000	-180.000000
-0.443523	0.896263	90.000000	-180.000000
-0.819612	-0.572919	180.000000	-90.000000
-0.275731	0.961235	90.000000	-180.000000
-0.811289	0.584646	90.000000	-180.000000
-0.440469	-0.897768	180.000000	-90.000000
-0.398731	0.917068	90.000000	-180.000000
-0.254457	-0.967084	180.000000	-90.000000
0.916968	-0.398962	180.000000	-23.513281
0.979796	0.200000	11.536959	-180.000000
-0.765416	0.643536	90.000000	-180.000000
-0.979796	0.200000	90.000000	-180.000000
0.373279	-0.927719	180.000000	-68.081995
-0.979796	-0.200000	180.000000	-90.000000
-0.931938	-0.362616	180.000000	-90.000000
0.653882	0.756597	49.165097	-180.000000
-0.764398	-0.644745	180.000000	-90.000000
-0.045080	0.998983	90.000000	-180.000000
-0.952000	0.306098	90.000000	-180.000000
-0.263709	-0.964602	180.000000	-90.000000
0.720374	0.693586	43.914652	-180.000000
-0.198530	0.980095	90.000000	-180.000000
-0.979796	0.200000	90.000000	-180.000000
-0.901374	0.433042	90.000000	-180.000000
-0.768853	-0.639426	180.000000	-90.000000
-0.492674	-0.870214	180.000000	-90.000000
0.938169	0.346176	20.253630	-180.000000
-0.953517	0.301339	90.000000	-180.000000
0.979796	-0.200000	180.000000	-11.536959
-0.773354	0.633974	90.000000	-180.000000
-0.479002	0.877814	90.000000	-180.000000
-0.772921	-0.634502	180.000000	-90.000000
0.976561	-0.215240	180.000000	-12.429615
-0.654777	0.755822	90.000000	-180.000000
0.930043	-0.367451	180.000000	-21.558514
0.640850	-0.767666	180.000000	-50.144750
