# Supplementary material for: Supervised Learning in SNN via Reward-Modulated Spike-Timing-Dependent Plasticity for a Target Reaching Vehicle
Source: Front Neurorobot. 2019 May 3;13:18. doi: 10.3389/fnbot.2019.00018 (PMC6509616; doi:10.3389/fnbot.2019.00018)
Supplement: Supplementary file 1 [file Data_Sheet_1.ZIP › SNN-Controller_final/Controller/Weights/weight_syn2_continuous_goalApproaching.txt]

22.068773,6.505083,-14.454697,-2.754863,-8.152951,25.205610,21.559992,-2.869565,9.328675,3.608898,10.387954,6.666210,4.273525,3.224983,21.522022,3.716590,-7.732866,10.607524,-3.540351,24.663420,8.264131,2.637448,2.615613,-8.185827,20.601091,10.952950,3.387734,-2.756331,10.002141,5.418118,-2.091356,1.613023,12.285673,4.103107,10.366363,3.268961,-1.583705,9.909751,2.577587,11.578979,10.626224,-8.810355,3.068452,5.446276,4.295205,3.813288,-1.672370,8.263154,4.074489,14.523642,-12.531119,-22.622589,-3.138284,21.978417,1.252568,5.841458,-8.510480,4.986262,3.429511,4.753153,-3.200635,-3.508523,-2.404300,-2.444068,-2.138922,4.659252,16.373554,9.612071,19.264186,-5.179387,-7.004106,14.268548,20.469595,27.982772,2.852266,-1.019343,4.662266,15.251716,-5.002891,9.366640,22.577576,6.717854,-1.015209,3.186965,5.144006,3.443995,3.252446,8.380357,13.763989,-2.326809,17.548298,15.316318,3.573667,16.111799,3.798443,15.021113,1.729913,13.381400,-2.012403,4.318987
