# Supplementary material for: Supervised Learning in SNN via Reward-Modulated Spike-Timing-Dependent Plasticity for a Target Reaching Vehicle
Source: Front Neurorobot. 2019 May 3;13:18. doi: 10.3389/fnbot.2019.00018 (PMC6509616; doi:10.3389/fnbot.2019.00018)
Supplement: Supplementary file 1 [file Data_Sheet_1.ZIP › SNN-Controller_final/Controller/Weights/weight_syn1_continuous_goalApproaching.txt]

49.894691,49.853639,49.889406,38.338257,24.819468,-11.648252,-9.294965,-3.915881,31.602920,-4.992743,26.904669,39.426698,23.529176,-3.033704,-12.151905,24.029254,49.996543,30.313501,49.997087,-11.173915,27.597096,49.996657,49.996811,49.998650,22.384494,43.292949,-4.583621,49.997330,24.285924,49.995967,36.868948,25.431634,24.756980,20.449545,39.171253,18.934457,24.510843,33.336674,49.997093,37.332261,33.692565,49.997308,-4.932090,49.996039,20.544508,49.996505,20.530062,49.995504,-4.762172,-4.783669,43.480310,46.906896,49.998391,27.837715,21.601227,31.744534,35.724788,23.162837,38.881839,-3.405534,34.262827,37.402732,-4.860581,20.591611,34.159614,-4.700440,39.127476,33.715610,47.212461,33.446252,37.947870,45.678534,39.673585,31.152645,31.908125,37.103322,-3.302843,47.226571,36.798298,47.053888,29.456536,19.765349,33.456153,-3.768336,37.763492,-3.402409,20.736059,29.365342,46.681552,38.130170,29.293561,37.748789,19.939956,43.773004,-4.323968,45.931245,22.326150,41.059112,18.333402,21.983397,49.999713,49.985175,49.999552,-6.206596,-5.268454,43.737954,49.166281,-4.535464,49.676530,19.361817,49.999852,49.999915,22.871363,-4.763638,47.650807,24.570943,20.666978,37.135400,36.798263,46.885202,49.998958,48.164918,36.382371,-8.751427,45.925481,50.000000,20.972306,43.616255,49.999455,49.995263,-7.670599,-5.752388,50.000000,21.575511,46.818956,-3.340766,-6.457593,38.388197,48.040545,50.000000,28.798403,20.167282,-3.349226,39.376240,-3.741175,46.462971,-5.489510,43.981510,18.936007,27.412352
