# Supplementary material for: Supervised Learning in SNN via Reward-Modulated Spike-Timing-Dependent Plasticity for a Target Reaching Vehicle
Source: Front Neurorobot. 2019 May 3;13:18. doi: 10.3389/fnbot.2019.00018 (PMC6509616; doi:10.3389/fnbot.2019.00018)
Supplement: Supplementary file 1 [file Data_Sheet_1.ZIP › SNN-Controller_final/Controller/Weights/weight_syn2_continuous_split.txt]

-8.064345,6.606886,0.454068,24.142860,-1.931777,5.770124,6.643426,-3.543545,5.783928,-2.088446,6.293031,5.811833,-7.369830,1.470252,6.194904,1.593924,6.455594,5.668468,-1.109625,-0.309674,5.587571,2.205359,3.065302,-4.230537,1.511231,3.787810,4.800987,-6.762045,5.376314,2.481085,-0.280045,5.618319,2.800580,5.203351,-4.972947,1.198714,5.376274,5.580571,2.533677,-1.685047,8.514252,-1.620995,7.201549,-1.447813,1.448065,3.685491,-1.460291,17.914793,4.635758,2.100390
