# Supplementary material for: Supervised Learning in SNN via Reward-Modulated Spike-Timing-Dependent Plasticity for a Target Reaching Vehicle
Source: Front Neurorobot. 2019 May 3;13:18. doi: 10.3389/fnbot.2019.00018 (PMC6509616; doi:10.3389/fnbot.2019.00018)
Supplement: Supplementary file 1 [file Data_Sheet_1.ZIP › SNN-Controller_final/Controller/Weights/weight_syn1_continuous_split.txt]

-1.854545,-0.443763,1.731958,6.185229,5.026311,-2.146862,-1.879147,5.584093,6.697426,-1.962628,4.912103,6.578921,-2.724971,-3.198025,-1.581245,2.922586,6.325749,-2.493090,-0.053335,-2.322651,5.796384,3.014259,2.790172,3.627988,3.372458,6.232440,6.670783,4.302266,22.130870,-2.187127,5.612435,5.377766,5.265081,-2.291297,5.287617,5.545742,-0.951389,6.988403,8.795048,6.722783,3.635600,-1.282118,6.597056,4.001718,6.583272,-2.137878,3.179688,4.460982,3.451572,2.880789,6.989313,4.868536,5.166720,16.742131,-2.035363,5.088661,7.392693,-3.347358,6.360564,8.018574,-0.609478,4.967405,7.371150,7.279351,5.149958,4.426628,-1.872279,-1.531812,7.405239,7.135909,7.183659,4.828300,3.622241,3.710739,4.733888,-2.538051,-1.512762,5.645676,6.366688,4.006678,5.701692,6.401754,3.617187,4.963413,4.367123,4.966453,6.511476,-1.982922,4.394572,6.058898,15.345840,5.349003,6.590554,5.136682,3.714100,-2.200003,5.928499,22.424626,-1.322983,5.098489,5.107854,5.783615,3.010402,-1.523735,4.392410,-0.589596,-0.231261,3.056330,-1.112490,3.292375,1.923381,5.148512,5.279289,3.108767,6.924712,2.619048,2.494673,-0.828600,2.198430,3.566756,5.555003,-2.144393,10.921940,6.319143,3.592836,5.964189,4.928976,2.409989,5.991971,2.513841,5.704699,-0.579155,4.096063,6.712096,3.283242,4.084191,-0.563428,5.024145,3.426368,-1.948870,3.106785,3.186331,-0.401105,3.682209,3.542619,5.411753,6.844797,13.345577,4.359630,2.315653
