# Supplementary material for: Supervised Learning in SNN via Reward-Modulated Spike-Timing-Dependent Plasticity for a Target Reaching Vehicle
Source: Front Neurorobot. 2019 May 3;13:18. doi: 10.3389/fnbot.2019.00018 (PMC6509616; doi:10.3389/fnbot.2019.00018)
Supplement: Supplementary file 1 [file Data_Sheet_1.ZIP › SNN-Controller_final/Controller/Weights/weight_syn2_continuous_blackbox.txt]

3.731212,2.069909,3.479767,4.065149,1.510042,-0.256621,2.990179,-2.308216,-6.019576,2.499404,-0.274740,3.156311,3.600968,2.786012,-2.805705,3.037871,4.341411,-3.395050,-1.815842,3.377165,-2.950947,4.976263,3.673295,18.712343,4.595573,-1.159473,1.472954,-1.131028,4.688862,-0.238379,0.286337,3.180842,3.961099,-2.442215,-8.912292,2.921744,3.262891,2.748292,3.027334,2.155811,-0.974983,2.948435,-0.715905,-0.209624,14.810509,-8.005342,2.103615,-6.465695,3.291520,-6.013294,3.138339,-0.418246,1.877422,2.582291,2.645601,2.082842,2.118300,-2.692477,5.304226,4.904625,-0.284968,3.598503,4.207702,-0.318793,3.361057,-0.392608,0.510951,-0.799676,-3.553031,3.829922,5.251385,4.070421,3.247218,-11.491568,2.601097,-4.663942,0.038243,-1.251874,2.669977,-1.337927,1.031969,4.299917,2.689525,5.348894,18.383292,0.877168,-0.349381,3.940264,4.776872,0.591842,3.936081,4.398732,2.705324,3.191012,-13.075461,7.328507,0.057134,8.837973,2.179213,-0.292403
