# Supplementary material for: Supervised Learning in SNN via Reward-Modulated Spike-Timing-Dependent Plasticity for a Target Reaching Vehicle
Source: Front Neurorobot. 2019 May 3;13:18. doi: 10.3389/fnbot.2019.00018 (PMC6509616; doi:10.3389/fnbot.2019.00018)
Supplement: Supplementary file 1 [file Data_Sheet_1.ZIP › SNN-Controller_final/Controller/Weights/weight_syn1_continuous_blackbox.txt]

-0.077004,-1.347392,2.401084,4.509147,3.751947,2.664021,3.775845,3.024148,-2.088573,-0.732281,2.628062,3.467685,2.178402,3.131092,-1.169417,3.887134,2.109198,3.072684,2.148235,3.491913,-0.459453,4.566213,2.115311,35.368965,-1.006285,2.421932,-1.263936,8.996929,3.732239,11.188076,1.535513,2.450415,3.074462,16.000687,9.408338,2.431515,4.126936,3.944581,-1.252172,3.423699,4.851203,4.475529,2.630985,3.214964,35.693383,3.273140,3.309860,22.303201,3.202904,10.216181,4.596418,4.104252,3.471524,-0.719898,1.912517,2.799804,3.827306,2.493088,3.016420,-0.946585,2.895082,3.885316,4.281640,2.359558,2.826086,2.127205,2.839661,3.271919,2.274153,4.246090,-1.450266,3.354673,3.656127,36.197584,2.720376,3.198054,4.213992,8.227863,-1.200985,7.488293,3.301954,2.658868,-1.298835,9.923427,2.819376,2.924257,-0.991961,-0.513226,2.727668,3.326496,2.913967,2.827969,3.144418,2.675041,34.791582,1.971000,1.717781,18.102002,2.087700,8.038544,2.729289,2.856725,3.269079,2.886366,1.580968,3.025113,2.237172,1.884692,1.793852,2.515322,3.300863,-1.553479,4.107728,3.973026,2.067327,3.006338,3.231506,3.401216,2.889330,-0.752874,3.419395,-1.050262,3.132477,25.924965,4.081891,2.127346,3.362889,4.726375,-0.027337,5.029995,3.973117,4.130371,2.952472,11.725937,49.983444,2.850991,4.075076,-1.015836,4.009187,2.338024,-1.162905,-0.991381,3.169776,1.840755,34.082416,2.860587,2.939977,26.262680,3.856152,5.547354,3.196125,2.630974,-1.793412,-1.127937,2.537858,-0.489836,-0.881776,1.667454,2.882758,2.367395,3.601249,1.945686,-1.078724,4.552585,3.074691,-0.895201,3.506839,2.281889,3.512465,-0.515389,2.392156,3.014639,-0.538641,19.090431,4.422382,3.700158,3.104544,6.172829,4.926849,8.233261,-1.855706,-0.031100,2.225839,12.008470,49.983019,2.210828,-0.614598,3.270626,2.032032,-1.807622,4.789300,2.507484,-1.234044,3.591366,23.521162,1.021196,3.794628,21.203269,-1.268415,-0.496162,-0.995676,2.170555,3.319675,4.650710,2.184206,2.495686,3.406125,2.947520,2.555381,3.356712,-0.686333,3.409287,2.900979,-0.477190,3.401798,2.378009,-0.433350,3.246802,3.646921,4.521062,2.951285,-0.643029,3.496123,-6.772089,3.658432,-1.519829,1.780701,2.856040,-0.974238,-0.417256,3.938172,-0.387152,3.187389,2.764012,49.973961,3.976422,-0.096813,2.758957,3.301309,1.995299,2.536860,4.463439,3.961207,2.665093,-1.583896,2.893656,-0.680009,7.648542,3.038382,4.293689,3.001198,2.902955,3.425672,3.087681,2.704853,4.479366,-0.787323,3.244712,3.323643,3.788270,-0.578029,2.768906,-0.674363,-0.687255,2.186138,3.242592,2.722276,2.395342,-0.909296,2.937144,3.582237,2.921062,2.481212,0.585248,-0.930292,3.091268,2.307866,0.082675,2.917859,3.473129,4.784066,4.810141,2.366472,4.270261,49.976525,-0.911177,-0.893482,3.489316,1.980398,4.268956,-0.802687,-1.219825,2.493597,-1.076665,13.427898,4.358770,3.114645,20.574877,3.228572,8.765286
