# Supplementary material for: Supervised Learning in SNN via Reward-Modulated Spike-Timing-Dependent Plasticity for a Target Reaching Vehicle
Source: Front Neurorobot. 2019 May 3;13:18. doi: 10.3389/fnbot.2019.00018 (PMC6509616; doi:10.3389/fnbot.2019.00018)
Supplement: Supplementary file 1 [file Data_Sheet_1.ZIP › SNN-Controller_final/Training/getDataTable/getDataTableGA.py]

import random
import numpy as np
import math

file = open('dataTableGA.txt', 'w')
step = 0

def normalize(pnt):
    norm = []
    normVar = np.sqrt((pnt[0]**2+pnt[1]**2))
    norm = [pnt[0]/normVar, pnt[1]/normVar]
    if(abs(norm[1])>0.0) & (abs(norm[1])<0.15):
        norm[1] = np.sign(norm[1])*0.2
        norm[0] = np.sign(norm[0])*np.sqrt(1-0.0225)
    return norm

def normalize2(pnt):
    norm = []
    normVar = np.sqrt((pnt[0]**2+pnt[1]**2))
    norm = [pnt[0]/normVar, pnt[1]/normVar]
    return norm
    
def toDegree(euler):
    return (euler*180)/(2*math.pi)
    
def calcAngles(toGoal):
    angleG = np.arcsin(toGoal[1])*(180/math.pi)
    if(angleG<0)&(toGoal[0]>0):
        return [180.,angleG]
    elif(angleG<0)&(toGoal[0]<0):
        angleG = -90
        return [180.,angleG]
    elif(angleG>0)&(toGoal[0]>0):
        return [angleG, -180.]
    elif(angleG>0)&(toGoal[0]<0):
        angleG = 90
        return [angleG, -180.]


orientation = [1.,0.]

while(step<500):
    #input
    goalPosition = [random.random()*2. -1., random.random()*2. -1.] 
    toGoal     = normalize(goalPosition)
    
    #output (limit max output angle to 180°)
    angles = calcAngles(toGoal) 
    
    #put in .txt
    floatToAdd = toGoal + angles
    stringToAdd = '%f'%floatToAdd[0]
    for i in range(1,4):
        stringToAdd = stringToAdd +','+'%f'%floatToAdd[i]
    stringToAdd = stringToAdd + '\r\n'
    file.write(stringToAdd)

    step += 1
    
file.close()
