# Supplementary material for: Supervised Learning in SNN via Reward-Modulated Spike-Timing-Dependent Plasticity for a Target Reaching Vehicle
Source: Front Neurorobot. 2019 May 3;13:18. doi: 10.3389/fnbot.2019.00018 (PMC6509616; doi:10.3389/fnbot.2019.00018)
Supplement: Supplementary file 1 [file Data_Sheet_1.ZIP › SNN-Controller_final/Training/getDataTable/getDataTableOA.py]

# -*- coding: utf-8 -*-
"""
Created on Mon Apr 10 16:41:11 2017

@author: Ivan
"""
import math
import vrep
import time

file = open('dataTableOA.txt', 'w')
step = 0
rest = (0.3*3.6*math.pi)/180
velMin = 5 #km/h
vel = [0,0]
sen = [0 for x in range(0,6)]

def obstacle(sensor):
    obstacle = False
    #50° sensors
    if((sensor[0]<0.01)|(sensor[5]<0.01)):  #has to precisely be 0.007619 according to calculation
        obstacle = True
    #30° sensors
    elif((sensor[1]<0.15)|(sensor[4]<0.15)):#has to be precisely 0.130644 according to calculation ('getPioneerData.py')
        obstacle = True
    #10° sensors
    elif((sensor[2]<1.)|(sensor[3]<1.)):
        obstacle = True
    return obstacle
       
def getDirection(sensors):
    left  = (sensors[0]+sensors[1]+sensors[2])/3
    right = (sensors[3]+sensors[4]+sensors[5])/3
    direction = 3
    if(left>right): #less obstacles on the left
        direction = 1.0 #move left
    else:           #less obstacles on the right
        direction = 2.0 #move right
    return direction       
       
def getDegree(senArr):
    if(sen[2]==1):
        alphaL = 20.0
    elif(sen[1]==1):
        alphaL = 40.0
    elif(sen[0]==1):
        alphaL = 60.0
    else:
        alphaL = 100.0
    
    if(sen[3]==1):
        alphaR = -20.0
    elif(sen[4]==1):
        alphaR = -40.0
    elif(sen[5]==1):
        alphaR = -60.0
    else:
        alphaR = -100.0
        
    return [alphaL, alphaR]

'''def getDegree(senArr):
    minL = min(senArr[0],min(senArr[1],senArr[2]))
    if(sen[2]==1):
        alphaL = 20
    elif(sen[1]==1):
        alphaL = 40
    elif(sen[0]==1):
        alphaL = 60
    else:
        alphaL = 100
    
    minR = min(senArr[5],min(senArr[4],senArr[3]))
    if(sen[3]==1):
        alphaR = -20
    elif(sen[4]==1):
        alphaR = -40
    elif(sen[5]==1):
        alphaR = -60
    else:
        alphaR = -100
        
    if(alphaL<abs(alphaR)):
        return alphaL
    elif(alphaL>abs(alphaR)):
        return alphaR
    elif(alphaL==10):
        return 0
    elif(minL<minR):
        return alphaR 
    else:
        return alphaL'''
    
def getMotorValue(deg):
    ##rad of the vehicle/distance btw wheels is about 30cm = 0.3m
    ##velocity is given to vrep in km/h (probably...)
    ##we are moving for 0.25s, the 'umfang' U is (0.15*pi*2)m 
    ##deg = 15° ==> 15/180*U, deg = 30° ==> ...
    ##we have to do this in 0.25s instead of 1s
    halfVelDiff = deg*rest
    vel[0] = velMin - halfVelDiff
    vel[1] = velMin + halfVelDiff

##START SIMULATION
#connect to VREP
vrep.simxFinish(-1)
clientID=vrep.simxStart('127.0.0.1',19999,True,True,5000,5) 
connected = True

if clientID!=-1:
    print('connection successful!')
else:
    print('connection failed')
    connected = False

errorCode,motorHandleLeft = vrep.simxGetObjectHandle(clientID, 'Pioneer_p3dx_leftMotor', vrep.simx_opmode_blocking)
print(errorCode) 
errorCode,motorHandleRight= vrep.simxGetObjectHandle(clientID,'Pioneer_p3dx_rightMotor', vrep.simx_opmode_blocking)
print(errorCode)
errorCode,pioneerHandle   = vrep.simxGetObjectHandle(clientID, 'Pioneer_p3dx', vrep.simx_opmode_blocking)

detectedPoints = [[] for x in range (0,6)]
detectionStates= [False for x in range (0,6)]

#getProxSensorHandles
handleSensor=[0,0,0,0,0,0]
for i in range(0,6):
    errorCode, handleSensor[i] = vrep.simxGetObjectHandle(clientID, 'Pioneer_p3dx_ultrasonicSensor%i'%(i+2),  vrep.simx_opmode_blocking)

#initProxSensorReadings
for i in range(0,6):
    errorCode,detectionState,detectedPoints[i],detectedObjHandle,detectedSurfNormVect = vrep.simxReadProximitySensor(clientID, handleSensor[i], vrep.simx_opmode_streaming)

#initCarsVelocity
vrep.simxSetJointTargetVelocity(clientID, motorHandleLeft, 0, vrep.simx_opmode_oneshot)
vrep.simxSetJointTargetVelocity(clientID,motorHandleRight, 0, vrep.simx_opmode_oneshot)

#initPosition
errorCode, startingPos = vrep.simxGetObjectPosition(clientID, pioneerHandle, -1, vrep.simx_opmode_streaming)
startingX = startingPos[0]

#timeWindow
full = False
step = 0

while connected & (not full):
    #get sensorInformation
    for i in range(0,6):
        errorCode,detectionStates[i],detectedPoints[i],detectedObjHandle,detectedSurfNormVect = vrep.simxReadProximitySensor(clientID, handleSensor[i], vrep.simx_opmode_buffer)
    
    #calculate distances
    sen = [0.0 for x in range (0,6)]
    for i in range (0,6):
        detectedPoints[i][0] = detectedPoints[i][0]**2
        detectedPoints[i][1] = detectedPoints[i][1]**2
        detectedPoints[i][2] = detectedPoints[i][2]**2
        sen[i]= sum(detectedPoints[i]) 
        sen[i]= (sen[i]**0.5)*1.0
        if(not (detectionStates[i])):
            sen[i]=1.0
    
    if not(obstacle(sen)):
        vel = [velMin, velMin]
        #setHandels for 0.2s
        vrep.simxSetJointTargetVelocity(clientID, motorHandleLeft, vel[0], vrep.simx_opmode_oneshot)
        vrep.simxSetJointTargetVelocity(clientID,motorHandleRight, vel[1], vrep.simx_opmode_oneshot)
        time.sleep(0.2)
    else:
        #calc aspired degree
        degrees = getDegree(sen)
        turn = getDirection(sen)
        #get motor-values
        getMotorValue(degrees[int(turn)-1])
    
        floatToAdd = sen + degrees + [turn]
        stringToAdd = '%f'%floatToAdd[0]
        for i in range(1,9):
            stringToAdd = stringToAdd +','+'%f'%floatToAdd[i]
        stringToAdd = stringToAdd + '\r\n'
        file.write(stringToAdd)
        #setHandels for 0.2s
        if(turn == 1.0):
            vrep.simxSetJointTargetVelocity(clientID, motorHandleLeft, velMin - velMin/2, vrep.simx_opmode_streaming)
            vrep.simxSetJointTargetVelocity(clientID,motorHandleRight, velMin + velMin/2, vrep.simx_opmode_streaming)
            print([velMin - velMin/2, velMin + velMin/2])
            time.sleep(0.2)
        else:
            vrep.simxSetJointTargetVelocity(clientID, motorHandleLeft, velMin + velMin/2, vrep.simx_opmode_streaming)
            vrep.simxSetJointTargetVelocity(clientID,motorHandleRight, velMin - velMin/2, vrep.simx_opmode_streaming)
            print([velMin + velMin/2, velMin - velMin/2])
            time.sleep(0.2)
        step += 1
        print('finished step %i/500'%step)
        if(step >= 500):
            full = True
        #errorCode, pos = vrep.simxGetObjectPosition(clientID, pioneerHandle, -1, vrep.simx_opmode_buffer)
    
print('Finished after %i steps'%step)
vrep.simxSetJointTargetVelocity(clientID, motorHandleLeft, 0, vrep.simx_opmode_oneshot)
vrep.simxSetJointTargetVelocity(clientID,motorHandleRight, 0, vrep.simx_opmode_oneshot)
file.close()
#np.savetxt('dataTable_clock.txt', toTable ,delimiter=',', newline ='\r\n')
