# Supplementary material for: Supervised Learning in SNN via Reward-Modulated Spike-Timing-Dependent Plasticity for a Target Reaching Vehicle
Source: Front Neurorobot. 2019 May 3;13:18. doi: 10.3389/fnbot.2019.00018 (PMC6509616; doi:10.3389/fnbot.2019.00018)
Supplement: Supplementary file 1 [file Data_Sheet_1.ZIP › SNN-Controller_final/Training/AccErr/accuracy_continuous_split_OA.txt]

92.800000,96.000000,96.600000,97.600000,98.000000,97.200000,97.400000,98.400000,98.200000,98.200000,98.000000,98.800000,98.400000,99.000000,98.800000,99.000000,98.800000,98.600000,98.800000,98.600000,96.800000,96.600000,95.600000,95.600000,96.200000,96.000000,96.000000,96.800000,96.400000,97.400000,97.000000,96.800000,97.400000,97.000000,97.600000,96.200000,97.400000,97.000000,96.800000,96.600000,96.200000,96.600000,96.600000,96.800000,96.600000,97.000000,96.800000,96.400000,96.600000,96.400000,96.600000,96.400000,96.800000,97.200000,97.200000,96.800000,96.800000,97.000000,96.600000,97.000000,97.400000,97.000000,97.000000,97.200000,97.400000,97.400000,97.000000,97.600000,97.600000,97.800000,97.600000,98.000000,98.000000,97.800000,97.600000,98.400000,98.600000,98.400000,98.000000,98.200000,97.400000,98.400000,98.000000,98.000000,98.000000,98.400000,98.000000,98.200000,98.000000,98.200000,98.200000,98.200000,98.400000,98.400000,98.400000,98.000000,98.200000,98.200000,98.000000,98.200000
