# Supplementary material for: Supervised Learning in SNN via Reward-Modulated Spike-Timing-Dependent Plasticity for a Target Reaching Vehicle
Source: Front Neurorobot. 2019 May 3;13:18. doi: 10.3389/fnbot.2019.00018 (PMC6509616; doi:10.3389/fnbot.2019.00018)
Supplement: Supplementary file 1 [file Data_Sheet_1.ZIP › SNN-Controller_final/Training/AccErr/accuracy_continuous_GA_low.txt]

1.600000,18.400000,39.400000,46.600000,55.200000,61.800000,63.000000,67.600000,67.000000,62.800000,68.400000,69.200000,69.200000,68.600000,70.600000,71.400000,72.600000,73.600000,73.000000,75.600000,77.800000,77.800000,78.000000,78.600000,78.600000,78.400000,79.200000,78.800000,81.800000,79.600000,80.800000,81.200000,81.200000,79.800000,81.400000,81.800000,81.000000,80.600000,81.800000,82.000000,82.200000,81.800000,81.000000,81.000000,80.000000,81.200000,81.000000,81.400000,80.600000,81.600000,82.800000,82.800000,82.000000,82.600000,82.800000,82.400000,82.600000,82.600000,82.400000,83.200000,82.600000,83.400000,83.600000,83.600000,83.200000,82.000000,81.800000,83.000000,83.200000,82.600000,82.200000,81.800000,81.600000,82.400000,82.600000,82.400000,82.000000,82.400000,82.200000,81.400000,80.400000,80.200000,80.600000,80.000000,80.800000,80.800000,81.200000,82.000000,82.000000,82.000000,82.200000,82.000000,81.800000,82.200000,81.800000,82.200000,82.600000,83.200000,83.000000,83.200000
