# Supplementary material for: Supervised Learning in SNN via Reward-Modulated Spike-Timing-Dependent Plasticity for a Target Reaching Vehicle
Source: Front Neurorobot. 2019 May 3;13:18. doi: 10.3389/fnbot.2019.00018 (PMC6509616; doi:10.3389/fnbot.2019.00018)
Supplement: Supplementary file 1 [file Data_Sheet_1.ZIP › SNN-Controller_final/Training/AccErr/error_continuous_split_OA.txt]

15.332876,13.389546,12.428751,11.630442,10.757939,10.953234,10.671366,10.583912,10.676456,10.691136,10.465293,10.533711,10.815866,10.613415,11.144978,10.836352,10.856894,11.090119,10.598140,10.897377,10.969400,11.737510,12.280566,12.379923,12.220264,12.454270,12.679932,12.607849,12.606793,12.595080,12.643082,13.002102,12.771618,12.695111,12.530910,12.726291,12.542136,12.324356,12.618822,12.427429,12.417738,12.359386,12.111628,11.930094,11.726892,11.769098,11.808415,11.723857,11.649995,11.713686,11.684147,11.589288,11.507069,11.484139,11.417782,11.502311,11.354730,11.254447,11.374965,11.310054,11.344134,11.237935,11.294617,11.245218,11.153149,10.972744,10.971164,11.004129,10.995419,10.881301,10.813063,11.052968,10.982799,10.981321,11.049161,11.072417,11.110228,11.524800,11.724600,11.711317,11.871524,11.957883,11.887368,11.657145,11.643511,11.895137,12.030958,12.180809,12.247248,12.358115,12.531214,12.399368,12.529015,12.405464,12.532650,12.404024,12.184685,12.312631,12.321127,12.293989
