# Supplementary material for: Supervised Learning in SNN via Reward-Modulated Spike-Timing-Dependent Plasticity for a Target Reaching Vehicle
Source: Front Neurorobot. 2019 May 3;13:18. doi: 10.3389/fnbot.2019.00018 (PMC6509616; doi:10.3389/fnbot.2019.00018)
Supplement: Supplementary file 1 [file Data_Sheet_1.ZIP › SNN-Controller_final/Training/AccErr/error_continuous_GA_low.txt]

51.653528,51.365897,44.199314,27.692732,14.635757,13.444823,13.994940,14.932535,14.792647,15.436519,15.358494,15.521015,15.766580,16.063326,16.380707,16.395556,16.407475,16.500509,16.353078,16.429669,16.208137,16.397019,16.174698,16.115326,16.105433,16.116801,15.932289,15.762769,15.700907,15.696283,15.664030,15.849140,15.824250,15.771967,15.737982,15.806085,15.828386,15.996383,15.854422,15.807179,15.699875,15.880759,15.683781,15.867753,15.981082,15.732187,15.738872,15.670061,15.530371,15.435913,15.274536,15.394912,15.432994,15.596926,15.613440,15.591302,15.682389,15.572352,15.467400,15.358985,15.510355,15.518992,15.552586,15.525751,15.451358,15.635938,15.548374,15.375678,15.319138,15.390950,15.524527,15.289087,15.210761,15.256643,15.356334,15.420927,15.413524,15.325148,15.467947,15.528988,15.638027,15.713751,15.523675,15.478376,15.463551,15.386741,15.437930,15.397773,15.381796,15.279886,15.269598,15.380604,15.358825,15.433621,15.414504,15.458208,15.455164,15.457788,15.461423,15.500206
