# Supplementary material for: Supervised Learning in SNN via Reward-Modulated Spike-Timing-Dependent Plasticity for a Target Reaching Vehicle
Source: Front Neurorobot. 2019 May 3;13:18. doi: 10.3389/fnbot.2019.00018 (PMC6509616; doi:10.3389/fnbot.2019.00018)
Supplement: Supplementary file 1 [file Data_Sheet_1.ZIP › SNN-Controller_final/Training/AccErr/error_continuous_GA_high.txt]

23.392942,17.585344,14.735000,14.528739,13.164135,12.242388,11.593145,12.754545,12.147792,12.407183,12.262773,11.914480,12.160623,11.841865,11.693862,11.301835,10.772982,10.306465,10.353736,10.330201,10.597860,10.016191,10.158720,10.343742,10.606417,11.532674,11.453883,11.183890,10.646634,11.079739,11.640434,11.969503,12.698212,13.343464,13.124872,13.562066,13.223740,14.361398,14.243329,14.484261,15.040081,16.380423,16.715459,17.275986,17.473660,18.840241,19.256796,19.224027,19.468890,19.493475,19.671638,20.192792,18.910961,18.476772,19.031411,18.815839,17.968399,18.188988,18.206730,17.252986,16.670986,16.874171,16.472613,16.783412,16.645382,15.800608,15.688842,15.729811,15.622022,15.387355,14.961180,14.642093,14.436051,15.217008,14.594112,14.980860,14.943350,15.057392,14.854380,15.530435,14.817366,14.959988,15.225377,15.292511,14.731971,15.231913,15.300257,15.279583,14.964853,15.429616,15.091903,15.445097,15.436576,15.330688,15.108248,15.133347,14.870173,14.962391,15.881906,14.742465
