# Supplementary material for: Supervised Learning in SNN via Reward-Modulated Spike-Timing-Dependent Plasticity for a Target Reaching Vehicle
Source: Front Neurorobot. 2019 May 3;13:18. doi: 10.3389/fnbot.2019.00018 (PMC6509616; doi:10.3389/fnbot.2019.00018)
Supplement: Supplementary file 1 [file Data_Sheet_1.ZIP › SNN-Controller_final/Training/AccErr/accuracy_continuous_blackbox_OA.txt]

66.200000,94.200000,91.200000,88.000000,87.600000,88.800000,88.200000,88.600000,89.000000,90.600000,91.800000,93.000000,93.200000,92.800000,92.200000,92.000000,93.000000,92.400000,91.400000,92.200000,92.400000,92.200000,93.800000,93.200000,92.400000,94.200000,93.400000,93.800000,94.600000,94.200000,94.400000,94.800000,94.200000,94.400000,94.400000,94.600000,95.600000,95.000000,95.400000,94.600000,94.600000,95.200000,95.600000,96.400000,96.400000,96.000000,96.000000,95.800000,95.800000,95.800000,95.200000,95.200000,95.000000,95.600000,95.800000,96.000000,96.200000,96.600000,96.400000,96.600000,96.600000,96.000000,96.400000,96.000000,95.400000,95.800000,96.400000,95.800000,96.000000,96.000000,96.000000,97.000000,96.800000,96.200000,97.000000,97.200000,98.000000,97.200000,97.000000,97.200000,97.000000,97.000000,96.400000,97.200000,97.400000,97.600000,97.800000,97.400000,97.600000,98.000000,97.400000,96.800000,97.800000,97.600000,97.600000,97.200000,98.200000,98.200000,97.400000,97.600000
