# Supplementary material for: Supervised Learning in SNN via Reward-Modulated Spike-Timing-Dependent Plasticity for a Target Reaching Vehicle
Source: Front Neurorobot. 2019 May 3;13:18. doi: 10.3389/fnbot.2019.00018 (PMC6509616; doi:10.3389/fnbot.2019.00018)
Supplement: Supplementary file 1 [file Data_Sheet_1.ZIP › SNN-Controller_final/Training/AccErr/error_continuous_blackbox_OA.txt]

20.084542,14.627774,12.028069,11.889224,12.515297,12.719862,12.520023,12.458131,12.403501,11.872403,11.646053,11.111379,11.271732,11.383356,11.739454,11.752689,11.821503,11.911722,11.426484,11.699622,11.959847,11.186299,11.534161,11.270847,11.555286,10.644803,10.444186,11.037345,10.787122,10.617083,10.598438,10.637866,10.480167,10.677022,10.542825,10.662097,10.626580,10.442171,10.613550,10.480620,10.693032,10.608685,10.612237,10.636248,10.617337,10.730366,10.645085,10.516876,10.993518,10.703711,10.717746,10.882708,10.738595,10.791657,10.340649,10.437856,10.406607,10.347428,10.547432,10.052117,10.194112,10.550248,10.817723,10.451881,9.996071,10.553425,10.621496,10.681757,10.258109,10.345161,10.554086,10.577745,10.268127,10.571184,10.100313,10.134393,9.972570,10.071907,10.432925,9.968862,10.220568,10.061554,10.346502,10.518129,10.355354,10.574357,10.735887,10.777270,10.632751,10.849356,10.967935,10.918810,10.723673,10.709437,10.560492,10.306345,10.396495,10.156339,10.324987,10.505006
