# Supplementary material for: Supervised Learning in SNN via Reward-Modulated Spike-Timing-Dependent Plasticity for a Target Reaching Vehicle
Source: Front Neurorobot. 2019 May 3;13:18. doi: 10.3389/fnbot.2019.00018 (PMC6509616; doi:10.3389/fnbot.2019.00018)
Supplement: Supplementary file 1 [file Data_Sheet_1.ZIP › SNN-Controller_final/Training/AccErr/error_continuous_GA_neu.txt]

40.229503,26.242959,16.300049,14.025694,13.535765,12.482286,12.608413,12.712505,12.198189,12.909700,12.993750,12.511825,12.690968,12.557629,12.419122,12.359685,12.263160,12.228791,12.135342,12.107739,12.268603,11.729839,12.040928,11.610736,11.529324,11.852172,11.786868,10.847659,11.410409,11.710695,11.454235,11.564707,11.648494,11.329939,11.514633,11.275029,11.333980,11.701362,11.353251,12.299631,11.808287,12.051981,11.879178,11.420476,11.626155,11.548381,11.677491,11.692024,11.472647,11.645073,11.416352,11.380961,11.475334,11.335754,11.279854,11.294350,11.326884,11.081387,11.413103,11.858279,11.330280,11.474840,11.405888,11.253043,11.070566,11.069638,11.161972,11.613985,11.142360,11.142469,11.378564,11.155508,10.989921,11.347730,11.328848,11.105409,11.064524,11.279098,11.052282,10.940781,10.728467,10.717026,10.743908,10.460043,10.439396,10.640917,10.605672,10.812009,10.794356,10.492584,10.658450,10.862269,10.461878,10.582205,10.761747,10.705065,10.585240,10.538995,10.412338,10.237492
