# Supplementary material for: Supervised Learning in SNN via Reward-Modulated Spike-Timing-Dependent Plasticity for a Target Reaching Vehicle
Source: Front Neurorobot. 2019 May 3;13:18. doi: 10.3389/fnbot.2019.00018 (PMC6509616; doi:10.3389/fnbot.2019.00018)
Supplement: Supplementary file 1 [file Data_Sheet_1.ZIP › SNN-Controller_final/Training/AccErr/shadedErrorBar.py]

import pylab as pl
import numpy as np

GN    = np.genfromtxt('accuracy_GN_shaded.txt', delimiter=',')
GNhigh=np.genfromtxt('accuracy_GN_upper.txt',delimiter=',')
GNlow =np.genfromtxt('accuracy_GN_lower.txt',delimiter=',')
ON    = np.genfromtxt('accuracy_ON_shaded.txt', delimiter=',')
ONhigh=np.genfromtxt('accuracy_ON_upper.txt',delimiter=',')
ONlow =np.genfromtxt('accuracy_ON_lower.txt',delimiter=',')

print(len(ON))
nGN = [x for x in range(0,len(GN))]
nON = [x for x in range(0,len(ON))]

pl.figure(0)
pl.ylim(0,3.5)
pl.xlim(0,len(GN))
pl.title('development of errors over episodes')
pl.ylabel('avg absolute error')
pl.xlabel('# of episode')
pl.fill_between(nGN,GNlow,GNhigh, color='thistle', linewidth=0.5)
pl.plot(nGN,GN,color='purple',linestyle='-',linewidth=0.7)
for i in range(0,7):
    pl.axhline(y=0.5*i,color='k',linestyle='--',linewidth=0.5)
pl.axhline(y=0.25,color='r',linestyle='--')
#pl.plot(nGN,GNlow,'c-')
#pl.plot(nGN,GNhigh,'c-')
pl.savefig('accuracy_GN.pdf')

pl.figure(1)
pl.ylim(0,3.5)
pl.xlim(0,len(ON))
pl.title('development of errors over episodes')
pl.ylabel('avg absolute error')
pl.xlabel('# of episode')
pl.fill_between(nON,ONlow,ONhigh, color='thistle', linewidth=0.5)
pl.plot(nON,ON,color='purple',linestyle='-',linewidth=0.7)
for i in range(0,7):
    pl.axhline(y=0.5*i,color='k',linestyle='--',linewidth=0.5)
pl.axhline(y=0.3,color='r',linestyle='--')
#pl.plot(nGN,GNlow,'c-')
#pl.plot(nGN,GNhigh,'c-')
pl.savefig('accuracy_ON.pdf')

pl.show()
