# Supplementary material for: Supervised Learning in SNN via Reward-Modulated Spike-Timing-Dependent Plasticity for a Target Reaching Vehicle
Source: Front Neurorobot. 2019 May 3;13:18. doi: 10.3389/fnbot.2019.00018 (PMC6509616; doi:10.3389/fnbot.2019.00018)
Supplement: Supplementary file 1 [file Data_Sheet_1.ZIP › SNN-Controller_final/Training/AccErr/accuracy_ON.txt]

1.698533,1.621814,1.436030,1.330299,1.225214,1.101663,1.182137,0.981473,1.030069,0.956828,0.955983,0.929320,0.854548,0.806526,0.803469,0.751564,0.756959,0.731392,0.740885,0.818706,0.720468,0.661515,0.722262,0.715236,0.689527,0.751457,0.601137,0.678871,0.657073,0.664041,0.698417,0.652048,0.704220,0.644168,0.695324,0.693656,0.660810,0.598346,0.620897,0.620998,0.634050,0.679661,0.620955,0.751421,0.710130,0.621585,0.750818,0.614049,0.656743,0.580608,0.605873,0.649956,0.583339,0.604290,0.675604,0.622631,0.567646,0.686978,0.635464,0.559190,0.575525,0.575763,0.584234,0.615030,0.582724,0.660659,0.555497,0.746309,0.599233,0.588031,0.628958,0.590525,0.517793,0.534561,0.530291,0.630865,0.543800,0.538654,0.758691,0.608353,0.578332,0.619678,0.555179,0.539916,0.638523,0.516793,0.567806,0.543187,0.611959,0.603126,0.586304,0.649479,0.613520,0.512953,0.538101,0.525664,0.547723,0.505506,0.515276,0.682852,0.638489,0.545409,0.600152,0.561674,0.554600,0.557268,0.539518,0.644241,0.524095,0.564253,0.605220,0.562883,0.547234,0.633955,0.504285,0.568173,0.601354,0.488963,0.471310,0.531648,0.536074,0.589005,0.529246,0.691210,0.544363,0.536986,0.564395,0.537561,0.579697,0.519429,0.550770,0.621371,0.585475,0.549742,0.622050,0.551953,0.495196,0.542074,0.468068,0.546536,0.547276,0.534055,0.537424,0.557521,0.546982,0.578773,0.508098,0.542522,0.552692,0.489218,0.522215,0.502985,0.574294,0.532077,0.544553,0.633479,0.548419,0.567659,0.628432,0.504191,0.516178,0.495375,0.491290,0.579540,0.496631,0.554305,0.579198,0.604196,0.523116,0.630310,0.486658,0.554858,0.513214,0.457901,0.528619,0.505568,0.544576,0.528529,0.482725,0.657075,0.554045,0.504455,0.580829,0.494546,0.517594,0.480642,0.436491,0.575766,0.548825,0.533051,0.686089,0.469594,0.525221,0.529820,0.454801,0.515885,0.485420,0.445847,0.562788,0.518968,0.561173,0.545872,0.504512,0.559929,0.517442,0.398703,0.433238,0.472689,0.527404,0.503074,0.473034,0.657768,0.517229,0.522857,0.654082,0.470811,0.476918,0.501471,0.449725,0.563338,0.496039,0.475375,0.532829,0.515286,0.483061,0.556921,0.419748,0.518252,0.465656,0.435469,0.499874,0.489773,0.536288,0.535968,0.456319,0.600372,0.462652,0.436710,0.505597,0.443496,0.430780,0.451940,0.439808,0.564415,0.473174,0.486397,0.542396,0.425513,0.489836,0.525031,0.417689,0.530416,0.422077,0.442858,0.546488,0.428719,0.531169,0.494656,0.464629,0.516893,0.524657,0.370557,0.486420,0.471060,0.475721,0.446746,0.444127,0.590793,0.486664,0.444476,0.546155,0.450164,0.480095,0.417261,0.427566,0.548644,0.445392,0.473271,0.525679,0.500915,0.500916,0.459738,0.432330,0.479778,0.428933,0.374366,0.476664,0.447382,0.518668,0.477523,0.467326,0.566815,0.460234,0.435740,0.542585,0.415806,0.410668,0.403815,0.434740,0.577615,0.457532,0.463782,0.531951,0.388255,0.494486,0.549266,0.416869,0.492635,0.372313,0.444571,0.509700,0.474775,0.505665,0.499243,0.463601,0.484374,0.467304,0.387265,0.501925,0.434711,0.426331,0.473335,0.478711,0.559451,0.518319,0.465672,0.570121,0.409916,0.472577,0.434227,0.441786,0.529850,0.434175,0.530580,0.551310,0.467880,0.497940,0.450935,0.411332,0.518213,0.405062,0.410418,0.473999,0.412841,0.489370,0.437774,0.465830,0.590335,0.464806,0.464397,0.525184,0.413302,0.381669,0.405374,0.452311,0.556986,0.481322,0.452067,0.541535,0.399285,0.439424,0.536679,0.366955,0.474962,0.432999,0.485914,0.482663,0.458370,0.509623,0.505804,0.512345,0.489509,0.465612,0.372935,0.471217,0.406970,0.418745,0.463654,0.452600,0.571495,0.490239,0.485908,0.563254,0.409100,0.476431,0.440652,0.441824,0.524896,0.426865,0.509133,0.546336,0.464016,0.485300,0.481606,0.402388,0.456326,0.401483,0.386986,0.498848,0.412152,0.460797,0.464503,0.447212,0.561275,0.474207,0.485065,0.481092,0.387368,0.405822,0.402729,0.437082,0.572739,0.457414,0.447665,0.544140,0.434975,0.472741,0.457133,0.391385,0.495077,0.451307,0.445783,0.469556,0.432755,0.499142,0.489973,0.506397,0.506376,0.490319,0.346320,0.460508,0.432173,0.395049,0.458813,0.452501,0.594444,0.474569,0.484281,0.565804,0.417939,0.466839,0.427945,0.416854,0.522211,0.430316,0.442402,0.538555,0.466301,0.490347,0.461293,0.441842,0.487244,0.420075,0.423078,0.483553,0.430737,0.461520,0.493185,0.428598,0.551521,0.485543,0.493374,0.530271,0.381904,0.407203,0.396231,0.406167,0.555566,0.450167,0.445906,0.561087,0.410007,0.417023,0.432287,0.338546,0.498102,0.441076,0.491509,0.454453,0.417354,0.505502,0.507728,0.509775,0.533214,0.473714,0.337439,0.474763,0.433699,0.390420,0.417549,0.473920,0.570947,0.505375,0.468690,0.546415,0.440055,0.445138,0.422960,0.418182,0.524538,0.407141,0.454450,0.564763,0.458749,0.454612,0.527021,0.416421,0.491788,0.440784,0.421022,0.508967,0.414711,0.486528,0.483780,0.462509,0.552209,0.484582,0.512791,0.501489,0.414238,0.429450,0.381646,0.424491,0.508497,0.448497,0.429051,0.557652,0.403106,0.459908,0.444369,0.314815,0.486603,0.418542,0.443195,0.481523,0.420765,0.509189,0.540121,0.492486,0.498162,0.453197,0.334424,0.448430,0.421899,0.384684,0.454715,0.451574,0.577076,0.523187,0.462430,0.535274,0.433348,0.443823,0.408993,0.379308,0.517094,0.366386,0.453033,0.556923,0.475142,0.456635,0.533832,0.401674,0.519769,0.456080,0.364816,0.454325,0.448949,0.462875,0.469818,0.433063,0.580601,0.484787,0.505178,0.488801,0.433316,0.428350,0.369387,0.394954,0.505573,0.462420,0.432456,0.565567,0.446466,0.462463,0.412866,0.289364
