# Supplementary material for: Supervised Learning in SNN via Reward-Modulated Spike-Timing-Dependent Plasticity for a Target Reaching Vehicle
Source: Front Neurorobot. 2019 May 3;13:18. doi: 10.3389/fnbot.2019.00018 (PMC6509616; doi:10.3389/fnbot.2019.00018)
Supplement: Supplementary file 1 [file Data_Sheet_1.ZIP › SNN-Controller_final/Training/AccErr/accuracy_GN.txt]

2.642162,2.372168,2.563498,2.364895,2.397777,2.109250,2.264789,2.041156,2.004409,2.128979,1.958441,2.038673,1.953196,2.011334,1.933977,1.990679,1.810912,2.099778,1.838727,2.084737,1.992074,2.013443,2.008713,1.851717,1.837503,1.887566,1.819264,1.629753,1.554392,1.805024,1.473235,1.600089,1.422607,1.617570,1.467914,1.530504,1.288795,1.708931,1.355440,1.429425,1.278912,1.458251,1.199544,1.320996,1.211441,1.254925,1.279379,1.125103,1.302247,1.053722,1.301630,1.195709,1.271011,1.159547,1.144030,1.340936,1.019461,1.376230,0.939623,1.415189,1.040559,1.305856,0.925155,1.260180,1.004059,1.127314,1.011927,0.972989,1.089576,1.059084,1.066200,0.962392,0.953717,1.050940,1.023729,1.102703,0.926059,0.960869,0.899551,1.134762,0.893332,1.107836,0.894971,1.071224,0.755574,1.178441,0.819640,0.955885,0.881641,0.872999,1.005258,0.789879,1.027675,0.684997,0.924913,0.688673,0.866727,0.717730,0.711504,0.875792,0.617024,0.890726,0.568690,1.062605,0.467721,0.954813,0.399819,0.995093,0.557100,0.808927,0.679460,0.660789,0.815168,0.528380,0.861965,0.486005,0.866504,0.552501,0.877710,0.511836,0.789212,0.754216,0.536203,0.790081,0.523680,0.992847,0.416497,0.994767,0.368771,0.938352,0.587737,0.826028,0.525643,0.667096,0.721342,0.507987,0.830641,0.472551,0.825348,0.463037,0.783432,0.505718,0.763806,0.551463,0.559645,0.737896,0.589475,0.734967,0.392376,0.955150,0.465010,0.800460,0.437055,0.753171,0.432053,0.639755,0.541704,0.518692,0.720576,0.423119,0.666902,0.549000,0.690985,0.517990,0.564276,0.570431,0.590040,0.636425,0.432328,0.674120,0.473133,0.761442,0.409896,0.723683,0.478829,0.672506,0.489876,0.563686,0.526358,0.524323,0.733406,0.327303,0.678751,0.509685,0.709175,0.443148,0.604562,0.563585,0.561571,0.708909,0.363728,0.685826,0.490038,0.753064,0.433026,0.714716,0.479359,0.560494,0.468492,0.571887,0.577858,0.446737,0.667826,0.335838,0.712345,0.517391,0.595918,0.423670,0.612762,0.609173,0.418544,0.676073,0.430429,0.702306,0.513641,0.592184,0.561412,0.774190,0.441811,0.564116,0.549439,0.606627,0.488001,0.456378,0.661588,0.466496,0.690082,0.438230,0.609192,0.537888,0.562544,0.551950,0.415328,0.677804,0.480331,0.650927,0.457578,0.631394,0.520717,0.608656,0.488949,0.564245,0.535822,0.492146,0.446628,0.439371,0.660109,0.466496,0.448037,0.428508,0.624777,0.528924,0.400789,0.461938,0.447743,0.668840,0.474264,0.476544,0.416649,0.654846,0.511213,0.463061,0.372138,0.608663,0.526858,0.460780,0.327865,0.439371,0.574984,0.487380,0.404146,0.397300,0.507215,0.526749,0.431176,0.386839,0.447743,0.550831,0.481265,0.401446,0.416649,0.433227,0.546582,0.463061,0.372138,0.476949,0.472323,0.460780,0.327865,0.439371,0.477126,0.528531,0.404146,0.397300,0.422469,0.554788,0.431176,0.386839,0.447743,0.466085,0.481265,0.401446,0.416649,0.433227,0.546582,0.463061,0.372138,0.476949,0.472323,0.437641,0.327865,0.439371,0.477126,0.505391,0.398741,0.397300,0.422469,0.556833,0.400586,0.331706,0.469367,0.466085,0.458126,0.340907,0.438273,0.433227,0.523442,0.397020,0.377640,0.498573,0.472323,0.437641,0.2673270000,0.2479280000
