# Supplementary material for: Supervised Learning in SNN via Reward-Modulated Spike-Timing-Dependent Plasticity for a Target Reaching Vehicle
Source: Front Neurorobot. 2019 May 3;13:18. doi: 10.3389/fnbot.2019.00018 (PMC6509616; doi:10.3389/fnbot.2019.00018)
Supplement: Supplementary file 1 [file Data_Sheet_1.ZIP › SNN-Controller_final/Training/AccErr/accuracy_ON_upper.txt]

1.142178,1.070065,0.855122,0.746715,0.761509,0.572016,0.470351,0.474081,0.453376,0.420013,0.355250,0.470121,0.354386,0.304938,0.184627,0.256249,0.236444,0.380680,0.319250,0.273993,0.319997,0.300881,0.291040,0.294517,0.381580,0.326755,0.273465,0.266950,0.289469,0.293532,0.235210,0.267167,0.216082,0.248037,0.247743,0.283514,0.336275,0.275916,0.218271,0.315161,0.232442,0.328492,0.302758,0.316361,0.307043,0.301197,0.333920,0.277270,0.324788,0.232900,0.279752,0.299196,0.209918,0.263894,0.291241,0.223740,0.251708,0.268120,0.340847,0.245829,0.256910,0.229233,0.189455,0.261605,0.195911,0.338290,0.285543,0.361875,0.290227,0.253315,0.241711,0.264222,0.210706,0.222550,0.235626,0.302403,0.259545,0.235178,0.263503,0.248781,0.259674,0.314609,0.249055,0.199830,0.269402,0.174793,0.236818,0.273842,0.244368,0.308750,0.208746,0.221407,0.252233,0.213602,0.269782,0.238447,0.261602,0.208330,0.258517,0.346027,0.279649,0.228828,0.326329,0.250315,0.210190,0.233398,0.200540,0.269263,0.262319,0.188628,0.260479,0.239402,0.203185,0.274252,0.209212,0.252229,0.257163,0.221459,0.248485,0.215950,0.275084,0.331348,0.219809,0.387570,0.320728,0.228949,0.222893,0.239181,0.167785,0.243040,0.256664,0.300656,0.250191,0.261803,0.261998,0.224158,0.234309,0.227761,0.198982,0.226247,0.231734,0.181914,0.241243,0.321324,0.254559,0.313237,0.184828,0.191024,0.211739,0.240450,0.251033,0.271545,0.344912,0.248331,0.265833,0.323448,0.280095,0.257078,0.322832,0.197427,0.173708,0.165893,0.219576,0.261376,0.233544,0.242015,0.277460,0.278695,0.183630,0.340309,0.201456,0.239585,0.290148,0.261973,0.205235,0.221120,0.238881,0.289001,0.229879,0.385412,0.303393,0.279702,0.285938,0.238921,0.206026,0.174876,0.215404,0.243049,0.293601,0.277083,0.268037,0.212428,0.183705,0.266315,0.201873,0.191258,0.198310,0.165938,0.208463,0.277144,0.260174,0.293188,0.214982,0.262124,0.238385,0.221352,0.228381,0.236062,0.267768,0.239414,0.306056,0.286389,0.240262,0.296456,0.351942,0.203645,0.209459,0.214148,0.193099,0.235172,0.278058,0.223772,0.251096,0.251303,0.183251,0.197224,0.252422,0.194636,0.217303,0.231969,0.215182,0.213917,0.276278,0.224319,0.191770,0.352412,0.278744,0.244030,0.273750,0.225455,0.223509,0.187538,0.258979,0.260511,0.209402,0.248933,0.235047,0.209369,0.255340,0.270452,0.220452,0.199648,0.180993,0.176488,0.218386,0.282104,0.240147,0.281321,0.244084,0.254983,0.256585,0.172418,0.240612,0.189589,0.231123,0.169291,0.214780,0.285418,0.238859,0.232219,0.297236,0.151385,0.223535,0.176185,0.207308,0.229159,0.195849,0.220846,0.258349,0.273879,0.181082,0.232477,0.234338,0.202122,0.178214,0.211744,0.222444,0.216481,0.265562,0.209137,0.244637,0.252027,0.266873,0.266976,0.314824,0.204070,0.170010,0.180852,0.222664,0.326725,0.179239,0.225901,0.195029,0.194661,0.258383,0.263947,0.230069,0.183608,0.169721,0.218740,0.251959,0.217623,0.209708,0.279471,0.225374,0.231952,0.293759,0.215451,0.262977,0.242297,0.194599,0.183572,0.287742,0.306652,0.219025,0.314284,0.276549,0.219914,0.220442,0.189468,0.214503,0.199947,0.196382,0.308400,0.295331,0.237659,0.180513,0.244856,0.282585,0.232551,0.153714,0.225693,0.224238,0.173713,0.191542,0.205094,0.210630,0.359414,0.242213,0.298624,0.240564,0.202234,0.182130,0.178842,0.279393,0.331723,0.185492,0.194300,0.226529,0.205743,0.234241,0.267758,0.170530,0.207332,0.165972,0.226404,0.271889,0.238126,0.274870,0.250380,0.212082,0.202613,0.265468,0.178925,0.199600,0.227712,0.187339,0.216704,0.241954,0.278305,0.222761,0.298408,0.279632,0.220958,0.261425,0.216031,0.185071,0.190431,0.230740,0.295989,0.304526,0.223229,0.222199,0.224819,0.234549,0.224215,0.161049,0.212290,0.219212,0.197778,0.210084,0.246195,0.240330,0.270942,0.253951,0.289516,0.237113,0.188976,0.156894,0.197200,0.260272,0.293557,0.169912,0.171243,0.244309,0.203831,0.247990,0.228919,0.164329,0.228318,0.192002,0.225876,0.264102,0.249650,0.297210,0.266990,0.217216,0.281457,0.251181,0.191655,0.233797,0.226426,0.191132,0.220997,0.223149,0.293174,0.215558,0.268853,0.305694,0.215890,0.236419,0.184829,0.205793,0.225456,0.192293,0.270036,0.290191,0.202844,0.201337,0.145143,0.224839,0.235135,0.197496,0.220863,0.212128,0.217216,0.229864,0.273541,0.261284,0.283373,0.239596,0.343652,0.291714,0.177421,0.195830,0.192328,0.204777,0.256302,0.168161,0.212842,0.226374,0.188670,0.215872,0.189440,0.176235,0.245086,0.170111,0.238488,0.257961,0.231384,0.228537,0.297024,0.232045,0.316731,0.259245,0.173269,0.204416,0.238301,0.166989,0.205112,0.274517,0.282141,0.185716,0.215199,0.285803,0.202488,0.216219,0.191497,0.206900,0.218623,0.225156,0.201234,0.305196,0.208642,0.209777,0.167763,0.264769,0.243931,0.240217,0.186484,0.247901,0.184718,0.223016,0.312895,0.226386,0.274953,0.267328,0.338537,0.270448,0.217414,0.216824,0.143069,0.220198,0.249342,0.186855,0.199277,0.242858,0.202524,0.259108,0.172914,0.168267,0.245761,0.186757,0.190736,0.248351,0.215846,0.247976,0.315147,0.215148,0.284027,0.232803,0.173405,0.194994,0.246757,0.174702,0.203753,0.236715,0.283841,0.201238,0.244131,0.254036,0.247471,0.212494,0.201251,0.172738,0.213955,0.196617,0.180408,0.325657,0.208642,0.232239,0.213759,0.247104,0.248607,0.243483,0.188403,0.234463,0.185834,0.215879,0.257376,0.225143,0.364279,0.270148,0.341251,0.249581,0.213007,0.203272,0.158913,0.196520,0.260872,0.205843,0.174394,0.252870,0.183768,0.253397,0.173450,0.159433
