# Supplementary material for: Supervised Learning in SNN via Reward-Modulated Spike-Timing-Dependent Plasticity for a Target Reaching Vehicle
Source: Front Neurorobot. 2019 May 3;13:18. doi: 10.3389/fnbot.2019.00018 (PMC6509616; doi:10.3389/fnbot.2019.00018)
Supplement: Supplementary file 1 [file Data_Sheet_1.ZIP › SNN-Controller_final/Training/AccErr/accuracy_ON_lower.txt]

2.642501,2.882988,2.351619,2.412702,2.465301,2.095508,2.320054,2.087383,2.282234,1.922493,1.727973,1.806394,1.762045,1.767234,1.773018,1.871376,1.827101,1.984561,1.911905,1.880416,1.832887,1.385792,1.934111,1.698809,1.511431,1.887462,1.564585,1.539679,1.581037,1.617517,1.645820,1.435756,1.459796,1.578571,1.418382,1.408863,1.691088,1.271165,1.530217,1.363951,1.461519,1.540250,1.442345,1.552106,1.512209,1.231178,1.543795,1.271206,1.350398,1.386323,1.380300,1.388955,1.424366,1.104414,1.574558,1.438291,1.232178,1.487406,1.193066,1.324404,1.217075,1.290182,1.414617,1.070824,1.245503,1.626795,1.063442,1.632493,1.409468,1.019986,1.239315,1.247213,1.018144,1.036348,1.124388,1.319534,1.219810,1.003912,1.310963,1.104762,1.050364,1.356079,1.122693,1.201491,1.233639,1.234603,1.223507,1.024771,1.112161,1.400464,1.218342,1.235875,1.166518,0.898519,1.034056,1.009441,1.115926,1.074062,1.011033,1.228363,1.241809,1.024991,1.107453,1.166710,1.066481,1.035080,1.045584,1.022825,1.126113,1.029004,1.119692,1.015528,0.978172,1.047979,1.171233,1.168670,1.133975,0.968032,1.128750,1.012281,1.011421,1.264207,0.889605,1.215499,1.160141,0.917511,1.076199,0.987460,0.958603,0.925083,1.101662,1.004195,1.127691,0.982701,1.051646,0.927973,0.870641,1.132467,0.866449,1.098643,1.034098,1.001018,1.001106,0.898779,0.964026,1.173511,0.897163,0.956769,0.995581,0.887102,1.007537,0.897924,0.966977,1.001621,0.949347,1.045826,0.967106,0.906578,1.236142,0.923077,1.020499,0.821265,0.857954,0.980721,0.892361,1.065555,1.104702,1.108086,0.977376,1.267401,0.854848,1.059806,1.140906,0.921313,1.032298,0.777873,0.933836,1.095936,0.875077,1.181383,1.014283,0.881144,0.908246,0.893547,0.870716,0.841795,0.819375,0.910180,0.917770,1.012591,1.151835,0.892652,0.827909,0.998309,0.916855,1.002490,0.898358,0.891179,1.034734,0.860461,1.027935,1.044653,0.899990,0.883381,1.099024,0.728257,0.931924,0.948894,0.849678,1.024477,0.802094,1.094698,0.883193,0.852553,1.179342,0.771545,0.872868,0.817882,0.890689,0.959609,0.859577,0.922363,0.979517,0.967537,0.883366,0.977828,0.725476,0.858120,0.989816,0.745045,0.925222,0.813108,0.954473,0.907895,0.748800,1.126839,0.917122,0.672615,0.862283,0.875128,0.864199,0.844065,0.837205,0.846266,0.875000,0.768810,0.892937,0.832820,0.849363,1.014762,0.896043,0.889793,0.735968,0.822492,0.939941,0.875723,0.913391,0.828199,0.770108,0.911361,1.011037,0.634088,0.811622,0.816740,0.811739,0.907807,0.712974,1.052103,0.878647,0.755009,0.992922,0.770564,0.855573,0.760440,0.753867,0.966131,0.824971,0.844752,0.938399,0.955015,0.870598,0.938080,0.707248,0.775234,0.919286,0.726528,0.841771,0.763429,0.937611,0.906721,0.823858,0.888825,0.800836,0.649578,1.005181,0.755663,0.737911,0.808045,0.824892,1.024344,0.807958,0.786219,0.837646,0.708471,0.924482,0.995379,0.790372,0.875245,0.714705,0.916771,0.874668,0.772223,0.775226,0.877049,0.768051,0.807950,0.976571,0.687054,0.876258,0.864438,0.730880,0.965438,0.712675,1.025263,0.810561,0.753185,0.996971,0.693349,0.845450,0.706305,0.733826,0.832209,0.768418,0.917364,0.952600,0.939575,0.816944,0.831447,0.708746,0.894351,0.762139,0.715037,0.870075,0.708300,0.847112,0.781062,0.730303,1.024976,0.786547,0.725941,0.890283,0.762474,0.702695,0.765037,0.801508,0.949974,0.884083,0.788156,0.920530,0.699793,0.885394,1.007203,0.633214,0.855351,0.813812,0.852950,0.957155,0.793066,0.871126,0.899840,0.783631,0.810700,0.831369,0.649939,0.896203,0.751096,0.775057,0.949268,0.698166,0.932795,0.788916,0.808623,1.028897,0.837624,0.771652,0.754868,0.751562,0.818713,0.834117,0.961983,0.961897,0.883380,0.852041,0.780434,0.752882,0.846109,0.726511,0.658750,0.843648,0.750159,0.804376,0.814610,0.782495,0.901703,0.826780,0.730200,0.945014,0.670317,0.698723,0.799143,0.725588,0.914766,0.865409,0.790921,1.003997,0.688592,0.878931,0.926891,0.530437,0.924287,0.847255,0.844009,0.921258,0.837487,0.875991,0.807838,0.836501,0.862593,0.871317,0.607461,0.959184,0.739180,0.795093,0.866541,0.717581,0.952235,0.760625,0.788298,1.036798,0.897571,0.808944,0.759056,0.760443,0.869214,0.722517,0.874578,0.960861,0.843973,0.898689,0.813267,0.819091,0.890970,0.716985,0.694689,0.785155,0.767765,0.769609,0.875674,0.834832,0.845897,0.879067,0.766311,1.015562,0.739446,0.770500,0.810705,0.745330,0.877251,0.810895,0.840645,1.040682,0.706730,0.849523,0.789043,0.574416,0.886137,0.857257,0.871502,0.931099,0.855293,0.809654,0.813497,0.816495,0.871345,0.865726,0.677148,0.796660,0.723239,0.741217,0.791356,0.729556,0.924001,0.765229,0.728217,0.954815,0.814729,0.772622,0.772805,0.724315,0.842900,0.793241,0.834811,0.971162,0.789811,0.876435,0.851938,0.714041,0.945532,0.861463,0.737439,0.818773,0.727071,0.852245,0.960486,0.741413,0.862046,0.897115,0.804974,0.919692,0.740694,0.717435,0.779110,0.768551,0.802371,0.792007,0.875936,1.016354,0.807813,1.012086,0.719199,0.581843,0.903391,0.825570,0.809690,0.914351,0.827007,0.891210,0.914186,0.785160,0.825411,0.809661,0.671707,0.898479,0.740853,0.743284,0.798254,0.737875,0.902371,0.817011,0.753527,0.917579,0.813265,0.810624,0.670800,0.683014,0.904745,0.771064,0.909977,1.060476,0.779630,0.906633,0.890814,0.715558,0.935273,0.847076,0.690734,0.844152,0.768395,0.786051,0.850092,0.707516,0.965949,0.878102,0.838535,0.973698,0.745168,0.738772,0.742149,0.830984,0.801856,0.817753,0.886409,0.919020,0.824231,1.037109,0.764737,0.525719
