# Supplementary material for: Supervised Learning in SNN via Reward-Modulated Spike-Timing-Dependent Plasticity for a Target Reaching Vehicle
Source: Front Neurorobot. 2019 May 3;13:18. doi: 10.3389/fnbot.2019.00018 (PMC6509616; doi:10.3389/fnbot.2019.00018)
Supplement: Supplementary file 1 [file Data_Sheet_1.ZIP › SNN-Controller_final/Training/AccErr/plotN.py]

import pylab as pl
import numpy as np

GN = np.genfromtxt('accuracy_GN.txt', delimiter=',')
ON = np.genfromtxt('accuracy_ON.txt', delimiter=',')

nGN = [x for x in range(0,len(GN))]
nON = [x for x in range(0,len(ON))]

pl.figure(0)
pl.ylim(0,3)
pl.xlim(0,len(GN))
pl.title('development of deviation over episodes')
pl.ylabel('absolute deviation')
pl.xlabel('# of episode')
pl.plot(nGN,GN,'m-',linewidth=0.5)
for i in range(0,6):
    pl.axhline(y=i*0.5,color='k',linestyle='--',linewidth=0.5)
pl.axhline(y=0.25,color = 'r', linestyle='--')
pl.savefig('accuracy_GN.svg')
pl.show()

pl.figure(1)
pl.ylim(0,3)
pl.xlim(0,len(ON))
pl.title('development of deviation over episodes')
pl.ylabel('absolute deviation')
pl.xlabel('# of episode')
pl.plot(nON,ON,'m-',linewidth=0.5)
for i in range(0,6):
    pl.axhline(y=0.5*i,color='k',linestyle='--',linewidth=0.5)
pl.axhline(y=0.3,color='r',linestyle='--')
pl.savefig('accuracy_ON.svg')
pl.show()
