# Supplementary material for: Supervised Learning in SNN via Reward-Modulated Spike-Timing-Dependent Plasticity for a Target Reaching Vehicle
Source: Front Neurorobot. 2019 May 3;13:18. doi: 10.3389/fnbot.2019.00018 (PMC6509616; doi:10.3389/fnbot.2019.00018)
Supplement: Supplementary file 1 [file Data_Sheet_1.ZIP › SNN-Controller_final/Training/AccErr/plot.py]

import pylab as pl
import numpy as np

accuracy = np.genfromtxt('accuracy_continuous_GA_high.txt', delimiter=',')
error = np.genfromtxt('error_continuous_GA_high.txt', delimiter=',')

n = [x for x in range(0,len(accuracy))]

pl.figure(0)
pl.ylim(0,50)
pl.xlim(0,100)
pl.title('development of average error over episodes')
pl.ylabel('average error in %')
pl.xlabel('# of episode')
pl.plot(n,error,'m-')
for i in range(0,20):
    if(((5*i)%10)==0):
        pl.axhline(y=5*i,color='k',linestyle='--',linewidth=0.5)
    else:
        pl.axhline(y=5*i,color='k',linestyle='--',linewidth=0.5)
pl.savefig('error_continuous_GA_high.svg')
pl.show()

pl.figure(1)
pl.ylim(50,100)
pl.xlim(0,100)
pl.title('development of accuracy over episodes')
pl.ylabel('accuracy in %')
pl.xlabel('# of episode')
pl.plot(n,accuracy,'c-')
for i in range(0,20):
    if(((5*i)%10)==0):
        pl.axhline(y=5*i,color='k',linestyle='--',linewidth=0.5)
    else:
        pl.axhline(y=5*i,color='k',linestyle='--',linewidth=0.5)
pl.savefig('accuracy_continuous_GA_high.svg')
pl.show()
