# Supplementary material for: Supervised Learning in SNN via Reward-Modulated Spike-Timing-Dependent Plasticity for a Target Reaching Vehicle
Source: Front Neurorobot. 2019 May 3;13:18. doi: 10.3389/fnbot.2019.00018 (PMC6509616; doi:10.3389/fnbot.2019.00018)
Supplement: Supplementary file 1 [file Data_Sheet_1.ZIP › SNN-Controller_final/Training/AccErr/accuracy_ON_shaded.txt]

1.655977,1.553591,1.380922,1.235818,1.262117,1.081429,1.143958,0.994828,1.046934,0.931760,0.854151,0.924914,0.839124,0.808790,0.770670,0.745446,0.763372,0.773006,0.749600,0.772779,0.726532,0.686992,0.776732,0.710163,0.717079,0.773086,0.642530,0.643653,0.657802,0.679216,0.699045,0.648869,0.680836,0.646043,0.650513,0.671244,0.711792,0.610684,0.637868,0.658101,0.624779,0.685982,0.617006,0.741991,0.697286,0.587245,0.740961,0.611503,0.695300,0.600689,0.621565,0.673998,0.586773,0.590381,0.718522,0.653065,0.582591,0.714979,0.621851,0.588993,0.613272,0.560934,0.538331,0.575526,0.610832,0.684787,0.577755,0.744626,0.621848,0.571155,0.612650,0.588174,0.532351,0.518444,0.565546,0.651600,0.594829,0.542179,0.695093,0.559218,0.566187,0.643880,0.549278,0.540963,0.645747,0.509067,0.570692,0.563470,0.582967,0.608280,0.601116,0.626694,0.609255,0.522521,0.523728,0.523730,0.554700,0.507752,0.515305,0.694379,0.647040,0.533043,0.604250,0.576763,0.563436,0.552096,0.520286,0.587850,0.528289,0.559452,0.594729,0.521696,0.548277,0.601425,0.535911,0.592173,0.605677,0.491975,0.520545,0.511428,0.546263,0.598076,0.503790,0.667989,0.595002,0.532940,0.562804,0.529609,0.526599,0.518272,0.532744,0.607652,0.555170,0.525756,0.624908,0.535416,0.520345,0.533319,0.458821,0.526650,0.516542,0.509066,0.550272,0.553666,0.540716,0.581632,0.516383,0.542853,0.518068,0.500587,0.503263,0.503465,0.587779,0.526872,0.539853,0.607562,0.546900,0.541601,0.634999,0.509490,0.530498,0.471272,0.472444,0.565380,0.499502,0.562801,0.597831,0.577273,0.538398,0.622593,0.450010,0.587800,0.573379,0.468733,0.512631,0.495068,0.526489,0.541276,0.501470,0.665757,0.550592,0.508411,0.530497,0.509088,0.523821,0.471846,0.470759,0.561031,0.539706,0.552796,0.683505,0.452586,0.509548,0.536088,0.461495,0.471116,0.466034,0.475071,0.532169,0.514409,0.557365,0.545830,0.530798,0.540482,0.527886,0.434571,0.476069,0.499402,0.527895,0.510582,0.490609,0.642294,0.492312,0.512893,0.645989,0.442556,0.485017,0.496281,0.451833,0.548442,0.514496,0.532650,0.532829,0.533858,0.495020,0.566317,0.436519,0.488959,0.476981,0.419836,0.497221,0.493853,0.536288,0.495669,0.442026,0.647320,0.524665,0.450923,0.504946,0.494208,0.459891,0.456236,0.456769,0.538432,0.498239,0.467612,0.542396,0.428294,0.482358,0.517347,0.433604,0.487297,0.421306,0.446301,0.538107,0.491468,0.530004,0.487396,0.445166,0.496450,0.535118,0.370557,0.468026,0.438716,0.491646,0.454963,0.445535,0.588522,0.513448,0.439462,0.544402,0.452975,0.484766,0.435103,0.458430,0.547849,0.452022,0.484675,0.513098,0.520406,0.506734,0.544107,0.438954,0.470008,0.428957,0.428630,0.484249,0.447149,0.541823,0.488185,0.468664,0.555009,0.454493,0.438676,0.548873,0.431566,0.395645,0.432519,0.432480,0.581859,0.448733,0.465028,0.526576,0.387179,0.503437,0.533571,0.429639,0.496425,0.372313,0.433305,0.504409,0.430697,0.467822,0.499072,0.465014,0.474763,0.517787,0.389172,0.504497,0.464604,0.435739,0.464529,0.478912,0.609115,0.505028,0.478596,0.534193,0.406812,0.478800,0.430661,0.425039,0.519218,0.412366,0.522149,0.563591,0.458585,0.445969,0.453574,0.417042,0.512450,0.392064,0.417976,0.473943,0.385743,0.482396,0.431989,0.454718,0.609809,0.466128,0.467268,0.526080,0.403285,0.388247,0.401988,0.447736,0.573400,0.467532,0.451399,0.545784,0.421618,0.467962,0.540311,0.353496,0.470042,0.450171,0.451237,0.497961,0.441667,0.478194,0.510927,0.498100,0.476529,0.480538,0.372935,0.471217,0.413440,0.404656,0.450664,0.450817,0.571495,0.510729,0.502911,0.548023,0.403042,0.467933,0.431526,0.430040,0.524896,0.446572,0.513988,0.546336,0.454916,0.465529,0.474025,0.389979,0.497830,0.396867,0.387550,0.517067,0.411025,0.455720,0.456671,0.469946,0.570476,0.474207,0.488253,0.498559,0.386909,0.386958,0.408973,0.434845,0.554254,0.471096,0.442076,0.573546,0.428643,0.480022,0.486829,0.357784,0.498126,0.419179,0.464261,0.480719,0.449440,0.515786,0.501242,0.490011,0.509446,0.489010,0.344686,0.476025,0.422060,0.398169,0.458813,0.444290,0.588062,0.507442,0.485718,0.565804,0.419471,0.440271,0.423153,0.400670,0.515143,0.391657,0.467846,0.538555,0.463642,0.492011,0.466254,0.421477,0.501014,0.411465,0.401016,0.469677,0.428670,0.450842,0.479196,0.472618,0.534171,0.490222,0.507848,0.530271,0.395679,0.407980,0.405516,0.403776,0.568241,0.445292,0.450099,0.566271,0.402498,0.432672,0.427402,0.354420,0.498348,0.434891,0.482224,0.498718,0.444342,0.483183,0.516170,0.519625,0.533014,0.491102,0.336259,0.449472,0.435123,0.395271,0.420604,0.473629,0.569424,0.499571,0.475057,0.549299,0.434276,0.445138,0.427347,0.430647,0.516416,0.437205,0.430089,0.550437,0.458749,0.468704,0.491537,0.415465,0.509402,0.462298,0.414654,0.510194,0.409264,0.483060,0.497555,0.424626,0.553135,0.493747,0.512791,0.501489,0.417803,0.427444,0.372133,0.400960,0.511644,0.444698,0.457441,0.557652,0.404246,0.455612,0.404472,0.315659,0.487952,0.396062,0.448082,0.480215,0.424744,0.512728,0.540121,0.496228,0.495831,0.454081,0.334424,0.455908,0.420374,0.385119,0.438807,0.474874,0.577076,0.534414,0.499686,0.534108,0.441490,0.443493,0.406111,0.379607,0.506892,0.423770,0.446709,0.566234,0.475142,0.456635,0.525805,0.405018,0.508427,0.458708,0.400536,0.498113,0.443452,0.419951,0.460779,0.421567,0.598354,0.487410,0.515184,0.490509,0.402852,0.429346,0.366712,0.414129,0.502382,0.448199,0.448909,0.538436,0.398862,0.458363,0.424454,0.299310
